# Supplementary material for: The type 2 diabetes gene product STARD10 is a phosphoinositide-binding protein that controls insulin secretory granule biogenesis
Source: Mol Metab. 2020 May 13;40:101015. doi: 10.1016/j.molmet.2020.101015 (PMC7322359; doi:10.1016/j.molmet.2020.101015)
Supplement: Multimedia component 4 — 4 [file mmc4.xlsx]

## Sheet: Mouse pancreatic islets
[nmol/g (protein)]	01_WT-12574	02_WT-12856	03_WT-12860	04_WT-130263	05_WT-130266	06_KO-12573	07_KO-12854	08_KO-12858	09_KO-130261	10_KO-130267
CE 16:0	29.31	7.86	11.51	9.66	11.14	30.59	49.02	14.76	28.58	15.89
CE 18:0	69.09	17.88	12.61	27.48	32.65	54.93	56.59	29.41	49.44	42.96
CE 18:2	208.53	60.99	80.75	108.42	180.06	186.08	303.11	136.31	243.07	195.19
CE 18:3	40.78	10.7	7.2	7.83	19.42	22.47	22.03	20.6	23.51	13.94
CE 20:1	62.73	14.65	17.69	41.22	28.09	34.94	78.7	28.9	63.48	47.65
CE 20:2	136.45	50.82	51.1	67.86	122.24	81.94	271.25	68.1	207.15	134.91
CE 20:3	208.85	80.25	99.57	111.09	208.8	175.61	422.43	173.46	331.07	249.45
CE 20:4	575.3	116.78	187.86	202.49	252.09	537.28	568.02	319.92	447.11	411.64
CE 20:5	90.7	16.88	29.95	45.82	87.19	62.95	117.71	53.51	113.03	111.05
CE 22:1	11.71	5.05	8.53	14.26	17.09	14.26	32.4	9.12	15.38	13.91
CE 22:4	625.18	179.38	228.06	226.77	360.52	429.94	1090.91	276.2	531.23	433.46
CE 22:5	288.21	129.04	132.66	261.59	448.85	177.77	574.41	234.81	671.6	517.79
CE 22:6	427.92	252.99	240.72	534.11	843.96	458.75	1045.29	464.6	1749	1119.88
CE 24:1	54.03	22.91	29.21	35.74	57.06	45.4	108.71	36.69	61.53	70.69
CE 24:4	174.27	88.92	76.39	87.51	135.01	155.12	481.65	139.86	275.39	147.95
CE 24:5	216.94	229.02	186.93	215.11	466.24	145.88	661.67	231.11	932.02	426.89
CE 24:6	29.98	27.66	21.16	45.21	65.42	11.97	59.06	30.42	93.59	56.68
Cer d18:0/16:0	6.95	2.2	3.28	3.76	6.83	9.22	10.95	2.61	10.04	6.27
Cer d18:0/22:0	31.49	9.37	10.39	13.86	21.19	15.15	37.38	10.05	37.79	30.77
Cer d18:0/24:0	21.79	7.44	5.52	10.3	20.89	20.62	25.34	7.1	19.04	21.93
Cer d18:0/24:1	114.61	47.72	49.88	48.74	84	84.18	198.59	41.57	114.33	110.37
Cer d18:1/16:0	206.03	83	94.66	102.67	210.88	211.61	378.31	93.29	225.07	266.35
Cer d18:1/18:0	47.16	16.06	17.65	19.09	43.87	44.28	70.7	17.34	55.5	57.3
Cer d18:1/20:0	150.71	50.86	54.39	64.63	89.12	90.28	188.03	53.21	150.72	135.98
Cer d18:1/22:0	539.61	148.6	143.68	194.28	287.67	330.86	551.45	173.4	491.8	400.72
Cer d18:1/24:0	554.81	165.6	159.99	243.56	409.61	382.85	607.3	151.51	635.9	554.08
Cer d18:1/24:1	1014.19	411.99	439.04	579.6	877.57	812.3	1782.5	447.25	1158.58	1272.88
Cer d18:1/26:0	5.73	2.85	1.87	2.76	4.17	4.88	9.56	2.84	5.66	4.71
Cer d18:2/16:0	4.21	2.21	2.36	3.39	5.85	4.37	8.69	2.18	6.48	6.12
Cer d18:2/22:0	25.68	7.47	10.13	13.35	23.39	13.13	30.23	10.05	26.84	19.09
Cer d18:2/24:1	39.08	17.65	16.76	19.1	34.31	32.5	59	15.28	38.25	37.3
DG 16:0_16:0 [-16:0]	109.39	34.27	31.66	52.35	91.4	91.52	142.1	34.83	70.42	112.73
DG 16:0_18:0 [-16:0]	80.5	29.98	22.01	37.97	59.06	74.87	120.69	29.73	60.24	69.53
DG 16:0_18:0 [-18:0]	69.13	26.88	16.93	35.82	48	57.48	96.91	33.68	58.54	70.72
DG 16:0_18:1 [-16:0]	512.54	75.43	88.53	97.55	218.78	243.08	414.82	109.4	234.85	290.63
DG 16:0_18:1 [-18:1]	371.43	68.51	71.47	109.56	212.34	193.48	346.59	89.4	245.31	258.12
DG 16:0_18:2 [-18:2]	148.27	34.68	40.38	67.36	115.94	111.23	129.5	52.87	106.93	121.79
DG 16:0_20:4 [-20:4]	220.4	39.18	49.82	104.82	248.41	166.08	292.53	62.33	212.62	137.22
DG 16:0_22:5 [-22:5]	10.89	1.46	2.2	3.6	8.27	5.34	10.66	3.65	6.38	4.32
DG 18:0_18:1 [-18:0]	266.47	39.7	48.92	58.88	120.76	136.48	279.86	64.47	159.52	181.33
DG 18:0_18:1 [-18:1]	227.64	51.14	46.66	59.31	129.71	156.61	214.97	62.29	145.34	175.65
DG 18:0_18:2 [-18:0]	195.96	33.76	29.74	71.87	199.55	123.05	300.96	63.07	164.34	173.58
DG 18:0_18:2 [-18:2]	258.64	43.45	39.18	102.74	223.07	129.93	239.48	54.63	190.63	194.31
DG 18:0_20:4 [-20:4]	4470.69	782.81	639.38	2166.3	6421.16	2824.47	4309.39	1297.59	2663.01	899.76
DG 18:1_18:1 [-18:1]	289.88	107.71	90.96	97.17	173.08	233.54	422.39	108.62	165.12	258.83
DG 18:1_18:2 [-18:1]	90.36	28.42	22.22	27.47	73.79	83.19	67.78	27.85	76.6	66.61
DG 18:1_18:2 [-18:2]	126.74	41.93	25.25	40.85	99.16	84.4	117.64	32.68	74.99	68.95
DG 18:1_20:3 [-20:3]	30.77	9.11	8.12	8.97	31	22.24	37.87	8.08	24.33	8.42
DG 18:1_20:4 [-18:1]	81.53	13.29	9.48	16.7	45.23	36.16	89.39	19.99	36.74	20.58
DG 18:1_20:4 [-20:4]	319	76.62	53.19	117.92	284.38	183.45	378.86	89.82	150.59	99.52
DG 18:2_20:4 [-20:4]	13.83	4.83	6.77	2.82	13.08	21.08	27.15	8.88	7.99	20.54
GM3 d18:1/16:0	31.88	5.7	6.66	8.84	21.81	14.29	27.59	6.56	22.97	16.11
Hex1Cer d18:1/20:0	105.28	14.56	16.3	29.37	48.49	53.93	38.77	16.31	62.77	40.4
Hex1Cer d18:1/22:0	437.06	72.86	83.99	208.67	275	269.39	321.83	77.53	365.64	217.01
Hex1Cer d18:1/24:0	273.8	47.54	61.58	140.22	223.77	179.63	189.85	49.48	269	162.24
Hex1Cer d18:1/24:1	314.82	76.05	84.17	142.35	169.15	222.38	298.03	82.4	252.44	140.4
Hex2Cer d18:1/22:0	7.69	1.41	1.1	1.7	4.72	4.92	5.05	1.88	6.54	5.01
Hex2Cer d18:1/24:1	5.62	2.76	1.19	2.79	2.04	3.18	6.74	1.59	3.94	3.22
LPC 14:0	33.03	4.05	4.76	9.29	17.37	17.35	24.47	6.17	15.95	16.28
LPC 15:0	26.83	5.18	6.08	9.49	20.36	13.87	26.33	6.68	20.15	16.43
LPC 16:0	9632.97	1281.03	1424.59	2473.02	5193.6	4965.92	7401	2085.34	4334.36	4449.51
LPC 16:1	64.95	8.89	10.85	16.93	33.96	39.37	42.71	12.52	31.27	34.6
LPC 17:0	110.62	18.46	19.79	39.02	81.19	54.75	83	25.57	75.8	58.52
LPC 17:1	11.28	2.22	2.6	3.79	7.57	6.88	8.7	2.91	7.53	6.38
LPC 18:0	7326.26	760.62	955.11	1700.94	3732.11	3430.59	4938.46	1257.2	3354	2651.21
LPC 18:1	1362	201.6	248.69	305.22	590.84	779.09	1011.55	288.43	557.57	591.55
LPC 18:2	133.46	17.08	19.14	39.86	84.05	69.16	84.84	27.6	84.15	70.66
LPC 18:3	1.36	0.18	0.27	0.43	0.95	0.78	0.86	0.34	0.91	0.77
LPC 19:0	21.47	3.77	4.8	7.3	15.75	11.65	20.4	5.15	15.53	12.21
LPC 19:1	7.84	1.88	1.94	2.78	5.56	4.77	7.97	2.46	6.13	4.28
LPC 20:0	20.92	3.22	3.7	5.98	14.26	10.76	16.72	4.04	13.07	10.07
LPC 20:1	80.25	12.19	15.01	14.59	29.8	40.59	68.52	19.36	34.55	30.34
LPC 20:2	80.77	14.26	14.34	22.04	51.02	45.44	61.86	21.38	52.08	37.48
LPC 20:3	21.74	4.16	4.69	7.14	15.08	15.3	15.43	5.96	14.74	12.59
LPC 20:4	120.22	18.26	21.05	36.8	64.32	68.08	105.01	29.52	66.34	63.05
LPC 20:5	3.25	0.54	0.77	2.34	4.83	1.86	2.64	0.9	4.6	5.07
LPC 22:0	4.24	0.48	0.6	0.89	2.03	1.82	2.62	0.71	2.46	1.87
LPC 22:1	3.11	0.34	0.47	0.48	1.28	1.34	2.15	0.65	1.36	1.26
LPC 22:5	13.96	3.01	4.15	5.75	11.95	11.81	13.37	4.03	11.23	9.95
LPC 22:6	24.71	4.09	4.94	8.37	15.93	15.5	17.05	5.37	18.13	16.47
LPC 24:0	2.84	0.33	0.42	1	1.52	1.5	1.31	0.42	1.72	1.54
LPC 26:0	4.56	3.26	1.97	3.37	5.59	5.31	7.15	2.08	4.66	4.97
LPC O-16:0	18.1	3.69	3.81	6.74	14.23	9.57	18.08	3.74	12.28	12.96
LPC O-18:0	9.83	1.87	1.85	3.22	6.54	5.16	8.82	2.21	5.77	8.41
LPC O-18:1	30.24	6.01	6.36	7.38	17.59	17.1	29.12	7.15	16.03	19.13
LPC O-20:0	2.21	0.48	0.49	0.8	1.28	1.18	2.06	0.64	1.59	1.19
LPC O-22:0	2.07	0.43	0.49	0.73	1.28	1.03	1.83	0.49	1.46	1.28
LPC P-16:0	5.48	1.29	1.59	2.41	4.96	3.37	7.8	1.77	5.63	5
LPC P-18:0	3.53	0.83	1.24	1.09	3.04	2.56	4.68	1.11	3.26	3.11
LPC P-18:1	0.67	0.21	0.32	0.31	0.61	0.55	1.45	0.32	0.7	0.67
LPE 16:0	216.95	29.63	34.82	68.59	136.04	135.37	131.15	35.4	157.13	103.45
LPE 18:0	1631.3	270.1	310.12	475.21	935.21	1016.89	1333.78	319.89	1190.36	933.84
LPE 18:1	188.83	35.42	39.08	42.15	87.37	121.52	136.51	40.38	108.21	92.45
LPE 18:2	19.48	2.46	3.58	5.85	12.04	12.02	12.14	4.53	16.67	9.98
LPE 20:1	11.49	1.83	1.76	2.43	4.4	6.34	9.89	2.58	7	4.47
LPE 20:4	100.97	18.02	19.08	25.48	51.4	63.04	72.31	20.79	65.4	43.64
LPE 22:6	55.86	6.54	8.52	17.28	34.28	35.09	31.5	9.61	41.65	30.25
LPE P-16:0	42.78	6.36	5.44	10.54	19.03	23.42	37.42	6.32	25.27	21
LPE P-18:0	77.43	8.83	7.44	14.74	31.54	31.92	84.3	14.13	54.67	41.56
LPE P-18:1	18.41	3.24	3.89	4.27	5.87	11.54	20.28	3.23	8.13	10.35
LPE P-20:0	3.27	0.7	0.77	1.08	1.79	2.08	3.02	0.87	2.88	2.15
LPI 20:4	5.64	0.88	1.35	1.45	2.26	3.38	4.81	1.43	4.37	3.84
LPS 16:0	3.47	0.59	0.61	0.99	2.22	2.21	2.23	0.85	2.49	1.84
LPS 18:0	108.19	29.81	30.21	44.9	100	100.12	120.71	33.83	116.98	79.89
LPS 18:1	2.39	0.55	0.47	0.62	1.65	1.87	2.31	0.59	1.78	1.46
PC 28:0	127.29	9.06	8.52	21.41	42.1	40.68	47.62	10.15	38.75	31.17
PC 29:0	65.77	7.06	9.11	12.57	33.7	21.56	27.54	5.58	26.92	19.39
PC 30:0	6126.11	944.44	1266.84	1858.36	2920.63	2674.03	4913.58	1029.78	3086.09	2117.62
PC 31:0	729.43	162.5	178.48	230.83	528.24	314.45	618.01	157.12	568.4	411.98
PC 32:0	22879.2	4707.71	4491.08	6330.75	13161.6	10349.4	17426.7	4296.96	14263.1	11384.3
PC 32:1	7529.02	1974.87	1805.08	2501.75	4272.16	4175.85	5905.11	1579.39	4533.45	4235.11
PC 32:2	591.26	47.7	53.12	100.5	226.95	198.73	204.72	54.19	234.34	165.42
PC 33:0	458.28	103.44	115.65	152.82	268.29	212.89	373.14	97.27	304.56	196.56
PC 33:1	1122.69	210.45	239.53	356.25	746.98	458.31	770.6	213.44	913.52	606.8
PC 33:2	150.92	39.48	49.5	81.45	176.44	75.74	118.74	50.66	191.41	113.41
PC 34:0	4753.02	589.84	732.01	989.25	2197.34	1652.13	2758.36	585.36	1954.86	1644.68
PC 34:1	33281.6	7998.01	11266.7	12829.7	22738.2	17212.2	24926.4	8824.26	21954.8	20131.9
PC 34:2	24280.8	4885.57	6268.58	10986.7	24418.5	12653.8	16457.9	5942.9	23812.3	16958
PC 34:3	1037.96	152.54	215.56	255.65	565.29	492.76	675.67	176.98	685.5	624.71
PC 34:4	445.55	27.7	30.04	65.32	131.96	133.81	170.53	33.15	168.39	108.99
PC 35:0	41.51	6.55	7.59	9.21	22.6	16.1	29.49	7.5	28.95	18.07
PC 35:1	2253.82	527.26	542.53	779.06	1538.17	951.88	2127.04	554.66	1799.43	1112.83
PC 35:2	514.52	114.24	112.96	215.4	377.85	199.47	378.35	118.72	461.6	321.43
PC 35:3	166.92	46.73	44.57	80.31	142.92	82.22	129.42	48.93	162.42	121.15
PC 35:4	218.97	45.17	41.26	72.89	118.81	78.46	172	49.77	153.83	90.9
PC 36:0	488.09	73.03	86.72	124.54	177.68	194.3	295.74	72.49	342.52	180.51
PC 36:1	20118.5	4196.65	4007.97	5079.02	9875.94	8587.51	15590.6	4052.87	13820.2	9124.12
PC 36:2	13964.9	3252.34	3795.06	5071.52	11888	7182.2	12082.3	3292.87	11821.9	9868.34
PC 36:3	10092.6	2031.68	2267.35	2853.64	6365.95	4200.83	6945.05	1959.18	6485.95	6176.85
PC 36:5	2279.59	374.04	449.32	1027.43	1898.35	1033.81	1459.97	343.37	2183.71	2154.68
PC 36:6	111.81	11.56	14.93	32.01	76.29	36.67	49.15	12.06	68.2	59.84
PC 36:7	4.19	0.77	1.22	1.37	2.12	2.31	3.09	0.82	2.07	2.1
PC 37:4	954.53	189.52	221.84	301.75	471.4	346.55	828.28	220.79	750.93	496.82
PC 37:5	217.73	68.65	74.47	82.64	177.87	117.91	224.72	69.77	233.97	192.6
PC 38:2	1411.36	213.34	226.86	324.97	625.62	517.64	1002.35	285.42	813.97	644.24
PC 38:3	2430.45	482.32	669.48	898.64	1922.88	1252.92	1947.49	514.36	2146.65	1696.36
PC 38:5	10541.2	2490.54	3442.82	3229.1	6463.74	6090.82	10026.3	2777.85	7954.38	6252.57
PC 38:6	7829.58	1655.21	1932.96	4056.52	7210.43	4120.45	6780.81	2360.02	8427.33	6486.59
PC 38:7	229.08	28.32	37.72	65.72	158.08	96.06	112.9	31.18	169.13	126.23
PC 39:5	112.51	28.04	27.85	28.2	70.78	46.6	110.42	31.15	104.85	71.64
PC 39:6	56.78	13.84	15.34	30.54	51.11	20.32	42.03	14.37	76.04	40.26
PC 39:7	9.12	2.46	2.22	9.26	16.39	7.17	10.72	2.16	15.87	9.29
PC 40:4	109.55	17.17	16.63	19.29	55.45	38.13	65.06	20.97	51.32	38.51
PC 40:5	766.46	230.79	259.85	296.95	508.15	408.85	957.18	216.15	647.4	489.06
PC 40:6	1082.47	353.1	380.93	586.21	1132.62	617.46	1193.8	318.92	1267.69	1017.37
PC 40:7	1054.88	271.44	291.57	411.85	730.9	535.57	1041.26	303.44	955.14	789.26
PC 40:8	252.65	40.3	34.62	63.33	137.58	94.3	141.05	38.54	167.01	132.52
PC O-32:0	486.43	63.2	101.02	121.97	231.33	224.92	321.07	57.86	263.46	258.31
PC O-32:1	125.67	20.47	25.44	24.62	56.07	56.53	79.88	17.65	47.51	71.58
PC O-34:1	1658.22	229.1	284.2	305.35	614.26	848.77	1015.66	216.09	593.13	621.04
PC O-34:2	80.47	15.78	14.43	18.72	53.12	37.26	53.36	14.04	47.24	38.84
PC O-36:2	37.31	6.06	5.66	9.97	18.76	14.19	20.84	4.47	25.02	19.05
PC O-36:4	186.41	44.38	55.03	53.67	126.55	69.25	154.31	40.85	116.7	144.4
PC O-38:5	122.26	29.59	38.81	24.54	81.73	55.37	114.54	26.72	91.39	101.38
PC O-40:6	37.61	10.39	10.83	11.38	29.08	20.83	32.75	11.1	28.08	51.76
PC P-30:0	10.34	1.96	1.92	1.67	4.4	3.68	6.8	1.43	4.72	2.86
PC P-32:1	8.71	1.85	2.48	3.33	10.08	6.07	10.11	2.46	8.33	7.77
PC P-34:1	153.26	18.69	27.54	31.78	76.41	61.64	105.26	21.49	87.81	96.9
PC P-34:2	17.44	2.96	4.27	5.04	18.63	13.02	17.87	4.5	14.52	12.42
PC P-34:3	163.71	92.22	112.55	107.54	150.1	134.06	275.27	91.5	155.78	171.89
PC P-36:2	19.71	5.79	4.94	4.67	9.04	6.49	16.24	4.27	8.27	15.98
PC P-36:4	702.32	131.98	142.97	153.09	392.19	316.34	523.41	135.79	502.69	408.95
PC P-38:4	135.53	41.14	51.82	45.06	96.09	65.72	159.92	36.73	114.62	92.46
PC P-38:5	246.1	78.59	100.75	97.89	220.81	124.87	303.39	69.89	259.32	191.5
PC P-40:6	14.14	9.42	13.37	14.78	43.22	12.71	26.83	7.23	32.83	30.13
PE 32:0	21.77	6.12	5.47	7.01	15.64	9.87	18.49	5.88	21.96	14.06
PE 32:1	54.56	9.46	9.61	18.7	41.41	36.07	40.5	11.54	34.59	28.3
PE 34:0	53.93	16.6	13.49	21.59	38.91	42.93	69.63	17.22	52.34	46.71
PE 34:1	1934.79	546.15	421.86	862.13	1684.56	1300.5	1703.76	528.56	1848.16	1371.11
PE 34:3	19.35	5.54	4.65	10.84	27.81	20.87	17.29	5.55	21.18	19.54
PE 35:1	132.88	30.27	26.99	54.03	144.68	80.85	112.09	38.71	117.83	71.53
PE 35:2	19.3	7.99	7.07	16.9	37.12	17.47	24.3	6.84	33.99	19.63
PE 36:1	6055.22	1300.88	1050.75	2427.06	4048.21	3674.4	4940.89	1328.52	4090.34	2923.5
PE 36:2	4682.92	1396.84	1046.87	2897.84	7188.07	3274.38	5763.48	1469.06	6658.69	3513.34
PE 36:3	1272.61	329.94	255.56	514.36	1305.07	1097.05	1266.6	359.49	1102.57	730.44
PE 36:4	53.61	26.14	13.47	57.11	93.66	62.27	61.58	23.56	93.52	76.5
PE 36:5	208.96	60.85	35.5	112.28	261.85	140.86	157.99	41.89	190.82	165.06
PE 38:3	1861.21	524.09	561.52	1167.27	2209.16	1436.74	2148.12	617.47	2598.25	1498.4
PE 38:5	4427.5	1344.7	958.09	1789.61	4716.31	3735.12	4535.41	1424.42	3529.07	2743.73
PE 38:6	2426.75	897	577.88	1772.85	3182.83	1856.26	2278.17	868.66	2963.77	2138.01
PE 40:4	737.42	300.55	158.32	243.47	453.58	489.01	780.31	284.91	434.27	340.55
PE 40:5	358.96	126.85	74.68	159.43	235.47	286.24	409.62	96.9	268.43	137.55
PE 40:6	3749.89	1079.7	976.88	2431.35	4460.02	2418.28	2962.35	899.67	4246.85	3526.36
PE 40:7	1703.62	447.66	313.57	861.16	1457.94	1045.43	1344.75	477.44	1450.94	971.24
PE O-34:1	245.2	64.88	46.9	61.28	125.01	138.54	204.92	42.18	180.61	103.45
PE O-36:2	64.21	15.06	12.88	23.29	48.39	40.2	54.1	13.06	45.22	42.66
PE O-36:3	32.16	7.9	6.55	12.51	29.38	22.46	32.42	9.83	26.54	25.39
PE O-36:4	97.26	54.68	29.51	60.18	142.96	90.8	126.56	40.01	113.76	89.01
PE O-38:4	750.88	225.77	122.39	301.98	682.29	425.36	677.95	174	601.29	445.65
PE O-40:5	506.76	131.3	101.77	217.68	362.35	295.92	507.33	95.31	456.95	310.11
PE O-40:6	148.62	46.98	37.84	60.62	94.76	100.78	129.87	34.74	97.93	61.29
PE O-40:7	195.19	70.85	50.71	105.99	200.64	106.13	143.82	36.76	151.91	143.31
PE P-16:0/18:1 [FA]	515.56	145.38	132.15	224.57	531.56	355.47	471.48	123.79	331.96	298.51
PE P-16:0/18:2 [FA]	20.21	8.06	4.87	18.3	35.06	20.64	20.54	6.47	29.43	22.89
PE P-16:0/20:4 [FA]	1285.74	385.4	353.86	778.21	1465.59	979.33	1035.84	445.75	1080.48	680.33
PE P-16:0/22:5 [FA]	31.95	18.65	17.11	11.44	28.58	32.06	57.04	14.02	19.97	24.16
PE P-16:0/22:6 [FA]	1767.88	650.66	532.85	1194.66	2507.57	1604.19	1791.43	573.43	2102.37	1571.52
PE P-18:0/18:1 [FA]	312.73	89.78	57.1	145.16	261.65	263.05	259	76.25	285.21	160.9
PE P-18:0/18:2 [FA]	73	19.41	13.79	57.4	106.17	48.13	55.18	15.83	88.55	43.38
PE P-18:0/20:4 [FA]	2733.73	1200.15	811.29	1869.06	3751.55	2333.85	3411.41	1122.61	3108.32	1879.43
PE P-18:0/22:5 [FA]	59.21	30.61	12.31	19.09	35.7	46.19	48.97	15.88	29.65	24.84
PE P-18:0/22:6 [FA]	1644.39	595.5	294.69	1034.71	2532.68	1535.41	1154.58	467.61	2061.35	1200
PE P-20:0/20:4 [FA]	75.94	22.63	16.12	24.5	60.29	44.34	70.26	22.57	66.68	31.19
PE P-34:1	101.27	36.14	22.92	38.58	100.6	76.65	100.94	20.82	70.67	54.46
PE P-36:1	69.56	16.07	17.29	32.7	58.89	42.7	65.39	16.5	52.8	33.06
PE P-36:2	50.76	18.31	14.12	23.29	51.94	44.38	64	13.15	44.37	34.15
PE P-36:5	8.1	4.54	3.28	15	44.37	10.81	9.66	3.38	26.43	21.77
PE P-38:4	611.09	298.25	159.31	350.27	725.38	506.69	750.86	200.4	605	457.06
PE P-40:4	111.41	40.05	29.71	19.07	29.32	56.73	129.57	11.98	28.99	25.95
PE P-40:6	475.56	139.85	112.55	395	883	408.02	306.34	125.85	607.85	397.2
PG 34:1	529.87	112.18	141.5	169.87	448.27	262.12	460.22	137.73	385.81	388.97
PG 36:1	24.4	3.06	4.82	6.69	18.36	10.11	19.55	6.18	14.01	14.21
PI 32:0	12.74	1.88	1.65	4.66	5.5	10.3	14.19	2.43	11.23	4.56
PI 32:1	22.07	2.14	2.31	5	8.83	10.25	14.49	2.52	12.61	9.56
PI 34:1	108.3	22	23.35	33.87	50.15	86.55	157.33	27.02	91.43	83.73
PI 34:2	185.22	20.89	24.98	58.96	118.7	82.4	120.44	32.47	161.63	95.91
PI 35:2	6.8	0.95	1.13	1.97	4.06	3.73	1.54	1.46	7.72	4.15
PI 36:1	64.21	13.81	12.03	17.11	31.28	47.72	63.54	19.9	59.16	32.67
PI 36:2	236.89	74.85	56.54	126.4	257.9	172.13	308.2	91.32	309.71	258.87
PI 36:3	34.52	7.59	9.09	15.96	39.15	23.23	42.19	10.4	52.88	32.55
PI 36:4	1664.8	369.6	470.31	723.13	1439.65	872.29	1825.98	452.72	2835.27	1426.58
PI 36:5	32.43	8.75	9.61	30.25	57.75	15.05	34.54	10.21	96.91	70.03
PI 37:4	105.44	32.83	30.23	67.83	91.7	68.97	142.46	38.28	196.16	104.8
PI 37:5	11.29	2.24	2.48	5.93	12.03	5.39	12.08	2.83	21.09	11.35
PI 38:2	14.09	3.63	1.78	6.69	18.97	8.33	15.9	4.97	23.03	11.04
PI 38:4	12428.4	4301.36	5256.87	7020.07	10953	8774.11	18766.1	5282.02	17291.7	10927.1
PI 38:5	3292.21	679.67	742.61	1079.06	2319.74	1791.88	3702.53	866.54	3846.86	2525.29
PI 38:6	265.19	49.88	50.42	136.13	253.59	133.79	270.41	55.07	341.54	206.46
PI 39:6	6.67	1.21	1.29	3.83	9.21	3.97	6.3	2.02	8.92	3.54
PI 40:4	53.56	20.38	17.32	13.42	45.29	30.94	92.57	26.86	47.81	35.09
PI 40:6	111.57	32.98	42.02	56.34	117.39	71.59	160.94	37.32	179.49	148.21
PI 40:7	81.84	13.4	11.27	32.13	53.48	53.32	82.86	24.22	85.51	65.24
PS 34:1	176.67	57.19	47.35	76.34	120.97	192.51	162.95	66.36	157.03	147.85
PS 34:2	123.04	22.41	16.1	47.51	103.2	103.1	79.66	32.58	113.93	79.84
PS 36:1	655.7	180.63	116.38	202.04	427.42	607.81	636.99	288.45	612.46	392.84
PS 37:4	43.99	15.09	10.91	19.46	30.75	36.57	51.21	16.06	39.98	27.83
PS 38:3	763.27	281.61	210.84	489.56	787.7	708.93	1057.34	320.49	1112.44	965.76
PS 38:5	286.66	68.53	78.65	151.9	301.08	256.96	294.52	97.77	435.55	302.28
PS 38:6	109.3	16.68	17.02	34.97	77.89	83.34	70.37	26.02	88.12	53.52
PS 39:6	12.51	2.86	2.33	5.85	12.79	7.26	11.64	3.48	21.21	9.14
PS 40:6	788.37	353.83	320	660.09	1481.32	734.44	1243.3	457.56	1443.76	1322.99
SM 31:1	1.83	0.25	0.31	0.48	0.78	0.79	1.49	0.32	1.17	0.63
SM 32:0	6	0.43	0.55	0.93	1.76	1.85	3.14	0.51	2.38	1.01
SM 32:1	110.42	10.11	12.45	22.78	44.21	45.89	62.13	16.56	54.82	38.18
SM 32:2	2.18	0.34	0.42	0.54	1.25	1.41	1.87	0.52	1.37	1.16
SM 33:1	293.27	23	29.41	66.14	116.12	120.96	172.21	32.03	170.93	75.74
SM 34:0	354.19	37.88	48.15	129.54	167.84	196.83	264.92	60.43	279.56	115.09
SM 34:1	10915.8	1883.53	2398.62	4250.79	7261.72	6510.13	9886.74	2691.46	9294.54	5255.61
SM 34:2	204.77	14.95	17.87	38.34	86.03	80.19	118.48	20.74	104.37	60.51
SM 35:1	77.77	11.3	13.99	33.34	55.48	40.81	61.7	15.33	70.66	30.75
SM 35:2	3.28	0.41	0.45	0.95	1.87	1.54	2.22	0.62	2.71	1.72
SM 36:1	735.31	80	101.81	170.42	371.91	365.03	454.13	164.56	459.44	322.37
SM 36:2	59.35	8.89	8.94	15.94	28.54	35.62	48.77	13.38	31.34	24.98
SM 36:3	1.55	0.18	0.18	0.28	0.49	0.61	0.85	0.2	0.64	0.53
SM 38:1	610.07	46.63	72.46	148.11	202.1	272.73	314.44	64.12	395.55	155.79
SM 38:2	5.02	1.64	1.81	2.33	2.83	4.28	5.61	1.77	3.97	3.22
SM 38:3	100.68	31.96	35.5	61.5	87.99	90.09	174.38	37.38	118.16	74.25
SM 39:1	35.92	3.51	4.11	9.73	20.99	15.69	26.17	4.25	28.35	12.58
SM 40:1	1896.08	138.12	166	440.7	840.17	693.47	901.49	253	1218.61	499.73
SM 40:2	95.64	10.66	15.01	25.67	44.95	51.58	74.25	14.16	58.9	39.41
SM 41:1	187	21.27	30.85	69.81	116.05	111.3	150.8	37.21	171.84	84.45
SM 42:1	1007.65	107.85	123.14	341.7	569.7	487.86	578.71	142.76	878.68	380.03
SM 42:2	2907.08	334.62	538.78	953.5	1715.63	1739.54	2772.9	490.26	2202.2	1025.26
SM 42:3	451.04	50.44	57.3	144.29	338.95	209.14	275.55	68.59	403.38	223.02
SM 43:1	12.18	1.44	1.65	4.37	8.81	6.51	6.57	1.8	9.89	5.13
SM 44:1	7.52	0.71	0.68	2.11	4.13	2.54	3.01	1.16	6.34	3.15
SM 44:2	22.52	3.07	3.05	6.1	8.83	11.91	18.74	4.13	15.22	7.77
SM 44:3	5.61	0.46	0.56	2.03	4.03	3.32	3.79	0.81	4.96	2.96
TG 48:3	18.72	9.94	9.24	11.87	17.12	24.43	28.82	7.22	22	21.02
TG 50:2	97.61	46.82	47.8	56.74	85.36	126.49	124.29	31.63	138.9	127.36
TG 52:1	147.71	48.37	39.59	71.79	92.84	142.86	175.47	38.83	182.05	108.26
TG 52:3	78.83	24.01	27.3	53.08	66.44	90.58	116.93	18.27	113.27	78.66
TG 52:4	62.55	12.45	23.32	29.74	49.81	48.74	86.94	16.44	66.13	57.84
TG 54:1	65.58	44.69	18.54	41.39	55.93	78.93	104.53	22.49	90.88	95.68
TG 54:2	172.73	32.81	40	62.08	81.14	157.83	147.49	39.6	146.26	112.5
TG 54:3	116.38	35.19	41.63	48.15	64	112.68	187.58	35.24	105.47	117.31
TG 54:4	222.35	90.62	88.18	125.65	174.76	252.09	350.21	74.19	254.73	250.76
TG 54:5	61.45	19.47	22.94	29.85	52.43	73.06	109.39	20.36	92.36	67.18
TG 54:6	27.61	8.18	6.9	15.74	24.11	20.18	45.08	8.56	50.25	44.87
TG 56:6	56.23	20.15	19.19	34.3	58.11	70.09	109.52	20.89	110.08	86.39

## Sheet: Control vs betaStard10 KO islet
[nmol/g (protein)]	01_Ctl-12574	02_Ctl-12856	03_Ctl-12860	04_Ctl-130263	05_Ctl-130266	average	06_KO-12573	07_KO-12854	08_KO-12858	09_KO-130261	10_KO-130267	mean	% total lipids	01_Ctl-12574	02_Ctl-12856	03_Ctl-12860	04_Ctl-130263	05_Ctl-130266	mean	06_KO-12573	07_KO-12854	08_KO-12858	09_KO-130261	10_KO-130267	mean
CE 16:0	29.31	7.86	11.51	9.66	11.14	13.896	30.59	49.02	14.76	28.58	15.89	27.768		0.00954379	0.011381	0.0152759	0.0082187	0.00479155	0.00866821	0.0180506	0.018466	0.0192197	0.0113855	0.00849789	0.0146188
CE 18:0	69.09	17.88	12.61	27.48	32.65	31.942	54.93	56.59	29.41	49.44	42.96	46.666		0.0224968	0.0258897	0.0167359	0.0233799	0.0140435	0.0199252	0.0324131	0.0213177	0.0382961	0.0196955	0.0229748	0.0245679
CE 18:2	208.53	60.99	80.75	108.42	180.06	127.75	186.08	303.11	136.31	243.07	195.19	212.752		0.0679006	0.0883116	0.107171	0.0922434	0.0774477	0.0796894	0.109802	0.114183	0.177496	0.0968322	0.104387	0.112006
CE 18:3	40.78	10.7	7.2	7.83	19.42	17.186	22.47	22.03	20.6	23.51	13.94	20.51		0.0132786	0.0154933	0.00955576	0.00666174	0.00835296	0.0107205	0.0132591	0.00829878	0.0268242	0.00936572	0.00745504	0.0107978
CE 20:1	62.73	14.65	17.69	41.22	28.09	32.876	34.94	78.7	28.9	63.48	47.65	50.734		0.0204259	0.0212127	0.023478	0.0350698	0.0120821	0.0205078	0.0206174	0.0296466	0.037632	0.0252886	0.025483	0.0267096
CE 20:2	136.45	50.82	51.1	67.86	122.24	85.694	81.94	271.25	68.1	207.15	134.91	152.67		0.0444303	0.0735858	0.0678194	0.0577351	0.052578	0.0534552	0.0483512	0.102181	0.0886762	0.0825227	0.0721492	0.0803751
CE 20:3	208.85	80.25	99.57	111.09	208.8	141.712	175.61	422.43	173.46	331.07	249.45	270.404		0.0680048	0.1162	0.132148	0.094515	0.0898094	0.0883988	0.103624	0.159131	0.22587	0.131889	0.133405	0.142358
CE 20:4	575.3	116.78	187.86	202.49	252.09	266.904	537.28	568.02	319.92	447.11	411.64	456.794		0.187327	0.169094	0.249326	0.172278	0.108429	0.166493	0.317038	0.213975	0.416583	0.178116	0.220143	0.240485
CE 20:5	90.7	16.88	29.95	45.82	87.19	54.108	62.95	117.71	53.51	113.03	111.05	91.65		0.0295333	0.0244417	0.0397493	0.0389835	0.0375023	0.0337521	0.0371456	0.0443418	0.0696779	0.045028	0.059389	0.0482503
CE 22:1	11.71	5.05	8.53	14.26	17.09	11.328	14.26	32.4	9.12	15.38	13.91	17.014		0.00381296	0.00731224	0.0113209	0.0121324	0.00735078	0.00706631	0.00841455	0.0122052	0.0118756	0.00612696	0.007439	0.00895724
CE 22:4	625.18	179.38	228.06	226.77	360.52	323.982	429.94	1090.91	276.2	531.23	433.46	552.348		0.203568	0.259737	0.302679	0.192935	0.155067	0.202097	0.253699	0.41095	0.359653	0.211627	0.231812	0.290791
CE 22:5	288.21	129.04	132.66	261.59	448.85	252.07	177.77	574.41	234.81	671.6	517.79	435.276		0.0938457	0.186846	0.176065	0.22256	0.19306	0.157239	0.104899	0.216382	0.305757	0.267546	0.276911	0.229157
CE 22:6	427.92	252.99	240.72	534.11	843.96	459.94	458.75	1045.29	464.6	1749	1119.88	967.504		0.139337	0.366322	0.319481	0.454419	0.363005	0.286907	0.270699	0.393765	0.604977	0.696752	0.598906	0.509355
CE 24:1	54.03	22.91	29.21	35.74	57.06	39.79	45.4	108.71	36.69	61.53	70.69	64.604		0.017593	0.033173	0.0387672	0.0304075	0.0245427	0.0248207	0.0267897	0.0409515	0.0477758	0.0245118	0.0378046	0.0340116
CE 24:4	174.27	88.92	76.39	87.51	135.01	112.42	155.12	481.65	139.86	275.39	147.95	239.994		0.056745	0.128753	0.101384	0.0744532	0.0580707	0.0701267	0.0915333	0.181439	0.182118	0.109708	0.0791229	0.126348
CE 24:5	216.94	229.02	186.93	215.11	466.24	262.848	145.88	661.67	231.11	932.02	426.89	479.514		0.0706391	0.331614	0.248092	0.183015	0.20054	0.163962	0.0860809	0.249254	0.300939	0.37129	0.228299	0.252446
CE 24:6	29.98	27.66	21.16	45.21	65.42	37.886	11.97	59.06	30.42	93.59	56.68	50.344		0.00976196	0.0400508	0.0280833	0.0384645	0.0281385	0.023633	0.00706326	0.0222481	0.0396113	0.0372836	0.0303122	0.0265042
Total cholesteryl ester	3249.98	1311.78	1421.9	2042.17	3335.83	2272.33	2625.88	5942.96	2267.78	5836.18	4009.93	4136.55		1.05824	1.89942	1.88713	1.73747	1.43481	1.41746	1.54948	2.23874	2.95298	2.32497	2.14449	2.17774
Cer d18:0/16:0	6.95	2.2	3.28	3.76	6.83	4.604	9.22	10.95	2.61	10.04	6.27	7.818		0.00226303	0.00318553	0.00435318	0.003199	0.00293773	0.00287194	0.00544054	0.00412491	0.0033986	0.00399965	0.00335316	0.00411589
Cer d18:0/22:0	31.49	9.37	10.39	13.86	21.19	17.26	15.15	37.38	10.05	37.79	30.77	26.228		0.0102536	0.0135675	0.0137895	0.011792	0.00911427	0.0107666	0.00893972	0.0140812	0.0130866	0.0150545	0.0164556	0.0138081
Cer d18:0/24:0	21.79	7.44	5.52	10.3	20.89	13.188	20.62	25.34	7.1	19.04	21.93	18.806		0.00709517	0.0107729	0.00732609	0.00876321	0.00898524	0.00822657	0.0121675	0.00954567	0.00924524	0.007585	0.011728	0.00990066
Cer d18:0/24:1	114.61	47.72	49.88	48.74	84	68.99	84.18	198.59	41.57	114.33	110.37	109.808		0.0373188	0.0690971	0.0662002	0.0414678	0.0361302	0.0430354	0.049673	0.0748096	0.0541302	0.0455458	0.0590253	0.0578098
Cer d18:1/16:0	206.03	83	94.66	102.67	210.88	139.448	211.61	378.31	93.29	225.07	266.35	234.926		0.0670866	0.120181	0.125632	0.0873513	0.090704	0.0869865	0.124867	0.142511	0.121477	0.0896615	0.142443	0.12368
Cer d18:1/18:0	47.16	16.06	17.65	19.09	43.87	28.766	44.28	70.7	17.34	55.5	57.3	49.024		0.015356	0.0232544	0.0234249	0.0162417	0.0188694	0.017944	0.0261288	0.026633	0.0225792	0.0221096	0.0306437	0.0258093
Cer d18:1/20:0	150.71	50.86	54.39	64.63	89.12	81.942	90.28	188.03	53.21	150.72	135.98	123.644		0.0490735	0.0736437	0.0721858	0.054987	0.0383324	0.0511148	0.0532725	0.0708316	0.0692872	0.0600426	0.0727214	0.065094
Cer d18:1/22:0	539.61	148.6	143.68	194.28	287.67	262.768	330.86	551.45	173.4	491.8	400.72	389.646		0.175705	0.215168	0.190691	0.165293	0.123733	0.163913	0.195234	0.207733	0.225792	0.195919	0.214303	0.205134
Cer d18:1/24:0	554.81	165.6	159.99	243.56	409.61	306.714	382.85	607.3	151.51	635.9	554.08	466.328		0.180655	0.239784	0.212337	0.20722	0.176182	0.191326	0.225912	0.228772	0.197288	0.253325	0.296319	0.245504
Cer d18:1/24:1	1014.19	411.99	439.04	579.6	877.57	664.478	812.3	1782.5	447.25	1158.58	1272.88	1094.7		0.330236	0.596549	0.582689	0.493122	0.377462	0.414496	0.479322	0.671474	0.582385	0.461546	0.68073	0.57632
Cer d18:1/26:0	5.73	2.85	1.87	2.76	4.17	3.476	4.88	9.56	2.84	5.66	4.71	5.53		0.00186578	0.00412671	0.00248184	0.0023482	0.00179361	0.0021683	0.00287959	0.00360129	0.0036981	0.00225478	0.00251888	0.00291134
Cer d18:2/16:0	4.21	2.21	2.36	3.39	5.85	3.604	4.37	8.69	2.18	6.48	6.12	5.568		0.00137084	0.00320001	0.00313217	0.0028842	0.00251621	0.00224815	0.00257865	0.00327356	0.00283868	0.00258145	0.00327294	0.00293134
Cer d18:2/22:0	25.68	7.47	10.13	13.35	23.39	16.004	13.13	30.23	10.05	26.84	19.09	19.868		0.00836181	0.0108163	0.0134444	0.0113581	0.0100605	0.00998317	0.00774776	0.0113878	0.0130866	0.0106923	0.0102092	0.0104598
Cer d18:2/24:1	39.08	17.65	16.76	19.1	34.31	25.38	32.5	59	15.28	38.25	37.3	36.466		0.0127251	0.0255567	0.0222437	0.0162502	0.0147575	0.0158318	0.0191776	0.0222255	0.0198968	0.0152377	0.0199478	0.019198
Total ceramide	2762.05	973.02	1009.6	1319.09	2119.35	1636.62	2056.23	3958.03	1027.68	2976	2923.87	2588.36		0.899367	1.4089	1.33993	1.12228	0.911578	1.02091	1.21334	1.491	1.33819	1.18555	1.56367	1.36268
DG 16:0_16:0 [-16:0]	109.39	34.27	31.66	52.35	91.4	63.814	91.52	142.1	34.83	70.42	112.73	90.32		0.0356191	0.0496219	0.0420188	0.0445392	0.0393131	0.0398067	0.0540042	0.0535296	0.0453538	0.0280533	0.0602874	0.0475501
DG 16:0_18:0 [-16:0]	80.5	29.98	22.01	37.97	59.06	45.904	74.87	120.69	29.73	60.24	69.53	71.012		0.0262121	0.0434101	0.0292114	0.0323048	0.025403	0.0286345	0.0441793	0.0454644	0.0387128	0.0239979	0.0371843	0.0373852
DG 16:0_18:0 [-18:0]	69.13	26.88	16.93	35.82	48	39.352	57.48	96.91	33.68	58.54	70.72	63.466		0.0225098	0.0389214	0.0224693	0.0304755	0.0206458	0.0245475	0.0339178	0.0365064	0.0438563	0.0233207	0.0378207	0.0334125
DG 16:0_18:1 [-16:0]	512.54	75.43	88.53	97.55	218.78	198.566	243.08	414.82	109.4	234.85	290.63	258.556		0.166891	0.10922	0.117496	0.0829952	0.094102	0.123864	0.143437	0.156264	0.142455	0.0935576	0.155427	0.13612
DG 16:0_18:1 [-18:1]	371.43	68.51	71.47	109.56	212.34	166.662	193.48	346.59	89.4	245.31	258.12	226.58		0.120943	0.0992004	0.0948542	0.0932133	0.091332	0.103962	0.114169	0.130562	0.116412	0.0977246	0.138041	0.119286
DG 16:0_18:2 [-18:2]	148.27	34.68	40.38	67.36	115.94	81.326	111.23	129.5	52.87	106.93	121.79	104.464		0.048279	0.0502156	0.0535919	0.0573097	0.0498683	0.0507305	0.0656346	0.0487831	0.0688445	0.0425979	0.0651327	0.0549964
DG 16:0_20:4 [-20:4]	220.4	39.18	49.82	104.82	248.41	132.526	166.08	292.53	62.33	212.62	137.22	174.156		0.0717657	0.0567314	0.0661206	0.0891805	0.106846	0.0826686	0.0980006	0.110197	0.0811628	0.0847018	0.0733845	0.0916867
DG 16:0_22:5 [-22:5]	10.89	1.46	2.2	3.6	8.27	5.284	5.34	10.66	3.65	6.38	4.32	6.07		0.00354595	0.00211404	0.00291982	0.00306287	0.0035571	0.00329612	0.00315103	0.00401566	0.00475284	0.00254161	0.00231031	0.00319563
DG 18:0_18:1 [-18:0]	266.47	39.7	48.92	58.88	120.76	106.946	136.48	279.86	64.47	159.52	181.33	164.332		0.0867668	0.0574844	0.0649261	0.0500949	0.0519415	0.066712	0.0805342	0.105424	0.0839494	0.0635483	0.0969743	0.0865147
DG 18:0_18:1 [-18:1]	227.64	51.14	46.66	59.31	129.71	102.892	156.61	214.97	62.29	145.34	175.65	150.972		0.0741231	0.0740491	0.0619267	0.0504608	0.055791	0.0641832	0.0924125	0.08098	0.0811107	0.0578994	0.0939367	0.0794811
DG 18:0_18:2 [-18:0]	195.96	33.76	29.74	71.87	199.55	106.176	123.05	300.96	63.07	164.34	173.58	165		0.0638076	0.0488834	0.0394706	0.0611468	0.0858307	0.0662317	0.0726094	0.113373	0.0821264	0.0654684	0.0928297	0.0868664
DG 18:0_18:2 [-18:2]	258.64	43.45	39.18	102.74	223.07	133.416	129.93	239.48	54.63	190.63	194.31	161.796		0.0842172	0.0629143	0.0519993	0.0874109	0.0959472	0.0832238	0.0766691	0.090213	0.0711363	0.0759416	0.103916	0.0851796
DG 18:0_20:4 [-20:4]	4470.69	782.81	639.38	2166.3	6421.16	2896.07	2824.47	4309.39	1297.59	2663.01	899.76	2398.84		1.45573	1.13348	0.848578	1.84308	2.76188	1.80654	1.66666	1.62336	1.68965	1.06087	0.481187	1.2629
DG 18:1_18:1 [-18:1]	289.88	107.71	90.96	97.17	173.08	151.76	233.54	422.39	108.62	165.12	258.83	237.7		0.0943895	0.155961	0.120721	0.0826719	0.0744454	0.0946667	0.137807	0.159116	0.141439	0.0657792	0.138421	0.12514
DG 18:1_18:2 [-18:1]	90.36	28.42	22.22	27.47	73.79	48.452	83.19	67.78	27.85	76.6	66.61	64.406		0.0294226	0.0411513	0.0294901	0.0233714	0.0317387	0.030224	0.0490888	0.025533	0.0362648	0.0305153	0.0356227	0.0339074
DG 18:1_18:2 [-18:2]	126.74	41.93	25.25	40.85	99.16	66.786	84.4	117.64	32.68	74.99	68.95	75.732		0.0412685	0.0607134	0.0335115	0.034755	0.0426508	0.0416606	0.0498028	0.0443154	0.0425542	0.0298739	0.0368741	0.0398701
DG 18:1_20:3 [-20:3]	30.77	9.11	8.12	8.97	31	17.594	22.24	37.87	8.08	24.33	8.42	20.188		0.0100192	0.013191	0.0107768	0.00763165	0.0133338	0.010975	0.0131234	0.0142658	0.0105213	0.00969239	0.00450297	0.0106282
DG 18:1_20:4 [-18:1]	81.53	13.29	9.48	16.7	45.23	33.246	36.16	89.39	19.99	36.74	20.58	40.572		0.0265474	0.0192435	0.0125818	0.0142083	0.0194544	0.0207386	0.0213373	0.0336735	0.0260299	0.0146362	0.0110061	0.0213596
DG 18:1_20:4 [-20:4]	319	76.62	53.19	117.92	284.38	170.222	183.45	378.86	89.82	150.59	99.52	180.448		0.103871	0.110943	0.0705932	0.100326	0.122318	0.106183	0.10825	0.142718	0.116959	0.0599908	0.0532228	0.0949992
DG 18:2_20:4 [-20:4]	13.83	4.83	6.77	2.82	13.08	8.266	21.08	27.15	8.88	7.99	20.54	17.128		0.00450326	0.00699369	0.00898507	0.00239925	0.00562599	0.00515626	0.0124389	0.0102275	0.0115631	0.00318299	0.0109847	0.00901726
Total diglyceride	7894.06	1543.16	1342.87	3280.03	8816.17	4575.26	4977.68	8039.54	2253.86	4854.49	3233.14	4671.74		2.57043	2.23445	1.78224	2.79064	3.79202	2.85401	2.93723	3.02852	2.93486	1.93389	1.72907	2.4595
GM3 d18:1/16:0	31.88	5.7	6.66	8.84	21.81	14.978	14.29	27.59	6.56	22.97	16.11	17.504		0.0103806	0.00825342	0.00883908	0.00752104	0.00938095	0.00934316	0.00843225	0.0103933	0.00854208	0.0091506	0.00861554	0.00921521
Hex1Cer d18:1/20:0	105.28	14.56	16.3	29.37	48.49	42.8	53.93	38.77	16.31	62.77	40.4	42.436		0.0342808	0.0210824	0.0216332	0.0249879	0.0208566	0.0266983	0.031823	0.0146048	0.021238	0.0250058	0.0216057	0.022341
Hex1Cer d18:1/22:0	437.06	72.86	83.99	208.67	275	215.516	269.39	321.83	77.53	365.64	217.01	250.28		0.142314	0.105499	0.111471	0.177536	0.118283	0.134437	0.158962	0.121235	0.100955	0.145661	0.116056	0.131763
Hex1Cer d18:1/24:0	273.8	47.54	61.58	140.22	223.77	149.382	179.63	189.85	49.48	269	162.24	170.04		0.0891536	0.0688365	0.0817283	0.119299	0.0962483	0.0931833	0.105996	0.0715172	0.0644302	0.107162	0.0867651	0.0895197
Hex1Cer d18:1/24:1	314.82	76.05	84.17	142.35	169.15	157.308	222.38	298.03	82.4	252.44	140.4	199.13		0.10251	0.110118	0.11171	0.121111	0.072755	0.0981275	0.131222	0.112269	0.107297	0.100565	0.0750852	0.104835
Total hexosyl ceramide	1130.96	211.01	246.04	520.61	716.41	565.006	725.33	848.48	225.72	949.85	560.05	661.886		0.368258	0.305536	0.326542	0.442933	0.308143	0.352446	0.428003	0.319626	0.293921	0.378393	0.299512	0.348458
Hex2Cer d18:1/22:0	7.69	1.41	1.1	1.7	4.72	3.324	4.92	5.05	1.88	6.54	5.01	4.68		0.00250398	0.00204164	0.00145991	0.00144635	0.00203017	0.00207348	0.0029032	0.00190235	0.00244804	0.00260535	0.00267932	0.00246385
Hex2Cer d18:1/24:1	5.62	2.76	1.19	2.79	2.04	2.88	3.18	6.74	1.59	3.94	3.22	3.734		0.00182996	0.0039964	0.00157936	0.00237372	0.000877448	0.00179652	0.00187646	0.00253898	0.00207041	0.00156958	0.00172204	0.00196581
Total dihexosyl ceramide	13.31	4.17	2.29	4.49	6.76	6.204	8.1	11.79	3.47	10.48	8.23	8.414		0.00433394	0.00603803	0.00303926	0.00382008	0.00290762	0.00387001	0.00477965	0.00444134	0.00451845	0.00417494	0.00440136	0.00442966
LPC 14:0	33.03	4.05	4.76	9.29	17.37	13.7	17.35	24.47	6.17	15.95	16.28	16.044		0.0107551	0.00586428	0.00631742	0.0079039	0.00747121	0.00854595	0.0102379	0.00921794	0.00803425	0.00635403	0.00870646	0.00844657
LPC 15:0	26.83	5.18	6.08	9.49	20.36	13.588	13.87	26.33	6.68	20.15	16.43	16.692		0.00873627	0.00750048	0.00806931	0.00807406	0.00875727	0.00847608	0.00818442	0.00991861	0.00869834	0.00802719	0.00878668	0.00878772
LPC 16:0	9632.97	1281.03	1424.59	2473.02	5193.6	4001.04	4965.92	7401	2085.34	4334.36	4449.51	4647.23		3.13665	1.85489	1.8907	2.10404	2.23388	2.49582	2.93029	2.78798	2.71542	1.72669	2.37957	2.44659
LPC 16:1	64.95	8.89	10.85	16.93	33.96	27.116	39.37	42.71	12.52	31.27	34.6	32.094		0.0211487	0.0128724	0.0144	0.014404	0.0146069	0.0169147	0.0232315	0.016089	0.0163029	0.0124571	0.0185039	0.0168963
LPC 17:0	110.62	18.46	19.79	39.02	81.19	53.816	54.75	83	25.57	75.8	58.52	59.528		0.0360196	0.0267295	0.0262651	0.0331981	0.0349216	0.03357	0.0323069	0.0312664	0.0332959	0.0301966	0.0312962	0.0313393
LPC 17:1	11.28	2.22	2.6	3.79	7.57	5.492	6.88	8.7	2.91	7.53	6.38	6.48		0.00367294	0.00321449	0.00345069	0.00322452	0.00325602	0.00342587	0.00405975	0.00327732	0.00378925	0.00299974	0.00341199	0.00341148
LPC 18:0	7326.26	760.62	955.11	1700.94	3732.11	2895.01	3430.59	4938.46	1257.2	3354	2651.21	3126.29		2.38554	1.10135	1.26761	1.44715	1.60526	1.80588	2.02432	1.86034	1.63706	1.33614	1.41785	1.64588
LPC 18:1	1362	201.6	248.69	305.22	590.84	541.67	779.09	1011.55	288.43	557.57	591.55	645.638		0.443489	0.291911	0.330059	0.25968	0.254133	0.337889	0.459726	0.381055	0.375578	0.22212	0.316358	0.339904
LPC 18:2	133.46	17.08	19.14	39.86	84.05	58.718	69.16	84.84	27.6	84.15	70.66	67.282		0.0434567	0.0247313	0.0254024	0.0339128	0.0361517	0.0366278	0.04081	0.0319595	0.0359393	0.033523	0.0377886	0.0354215
LPC 18:3	1.36	0.18	0.27	0.43	0.95	0.638	0.78	0.86	0.34	0.91	0.77	0.732		0.000442837	0.000260634	0.000358341	0.000365843	0.000408615	0.000397979	0.000460263	0.000323965	0.00044273	0.000362518	0.000411792	0.000385371
LPC 19:0	21.47	3.77	4.8	7.3	15.75	10.618	11.65	20.4	5.15	15.53	12.21	12.988		0.00699097	0.00545884	0.00637051	0.00621082	0.00677441	0.00662342	0.00687444	0.00768476	0.00670606	0.00618671	0.00652984	0.0068377
LPC 19:1	7.84	1.88	1.94	2.78	5.56	4	4.77	7.97	2.46	6.13	4.28	5.122		0.00255283	0.00272218	0.00257475	0.00236522	0.00239148	0.00249517	0.00281468	0.00300233	0.00320328	0.00244202	0.00228892	0.00269654
LPC 20:0	20.92	3.22	3.7	5.98	14.26	9.616	10.76	16.72	4.04	13.07	10.07	10.932		0.00681188	0.00466246	0.0049106	0.00508776	0.00613353	0.00599838	0.00634927	0.00629849	0.00526067	0.00520672	0.00538538	0.00575529
LPC 20:1	80.25	12.19	15.01	14.59	29.8	30.368	40.59	68.52	19.36	34.55	30.34	38.672		0.0261307	0.0176507	0.0199211	0.0124131	0.0128176	0.0189433	0.0239514	0.0258117	0.0252096	0.0137637	0.0162257	0.0203594
LPC 20:2	80.77	14.26	14.34	22.04	51.02	36.486	45.44	61.86	21.38	52.08	37.48	43.648		0.0263	0.020648	0.0190319	0.0187516	0.0219448	0.0227597	0.0268133	0.0233029	0.0278399	0.0207472	0.0200441	0.022979
LPC 20:3	21.74	4.16	4.69	7.14	15.08	10.562	15.3	15.43	5.96	14.74	12.59	12.804		0.00707888	0.00602355	0.00622452	0.00607469	0.00648623	0.00658849	0.00902823	0.00581254	0.0077608	0.005872	0.00673307	0.00674083
LPC 20:4	120.22	18.26	21.05	36.8	64.32	52.13	68.08	105.01	29.52	66.34	63.05	66.4		0.0391455	0.0264399	0.0279373	0.0313093	0.0276654	0.0325183	0.0401727	0.0395577	0.0384394	0.026428	0.0337188	0.0349571
LPC 20:5	3.25	0.54	0.77	2.34	4.83	2.346	1.86	2.64	0.9	4.6	5.07	3.014		0.00105825	0.000781903	0.00102194	0.00199086	0.00207749	0.00146342	0.00109755	0.000994498	0.00117193	0.00183251	0.00271141	0.00158676
LPC 22:0	4.24	0.48	0.6	0.89	2.03	1.648	1.82	2.62	0.71	2.46	1.87	1.896		0.00138061	0.000695025	0.000796314	0.000757209	0.000873146	0.00102801	0.00107395	0.000986964	0.000924524	0.000979995	0.00100007	0.000998174
LPC 22:1	3.11	0.34	0.47	0.48	1.28	1.136	1.34	2.15	0.65	1.36	1.26	1.352		0.00101266	0.00049231	0.000623779	0.000408382	0.000550555	0.000708628	0.000790708	0.000809913	0.000846395	0.000541786	0.000673841	0.000711778
LPC 22:5	13.96	3.01	4.15	5.75	11.95	7.764	11.81	13.37	4.03	11.23	9.95	10.078		0.00454559	0.00435839	0.00550784	0.00489208	0.00513995	0.00484312	0.00696885	0.00503653	0.00524765	0.00447372	0.00532121	0.00530569
LPC 22:6	24.71	4.09	4.94	8.37	15.93	11.608	15.5	17.05	5.37	18.13	16.47	14.504		0.00804596	0.00592219	0.00655632	0.00712117	0.00685183	0.00724098	0.00914625	0.0064228	0.00699253	0.00722248	0.00880807	0.00763582
LPC 24:0	2.84	0.33	0.42	1	1.52	1.222	1.5	1.31	0.42	1.72	1.54	1.298		0.000924748	0.00047783	0.00055742	0.000850797	0.000653785	0.000762274	0.000885121	0.000493482	0.000546902	0.000685199	0.000823584	0.000683349
LPC 26:0	4.56	3.26	1.97	3.37	5.59	3.75	5.31	7.15	2.08	4.66	4.97	4.834		0.00148481	0.00472038	0.00261456	0.00286719	0.00240438	0.00233922	0.00313333	0.00269343	0.00270847	0.00185641	0.00265793	0.00254492
Total lysophosphotidylcholine	19112.6	2369.1	2770.73	4716.82	10000.9	7794.04	9613.49	13964.1	3814.79	8728.29	8107.06	8845.55		6.22337	3.43038	3.67728	4.01306	4.30161	4.86186	5.67273	5.26034	4.96742	3.4771	4.33561	4.65685
LPC O-16:0	18.1	3.69	3.81	6.74	14.23	9.314	9.57	18.08	3.74	12.28	12.96	11.326		0.00589364	0.00534301	0.00505659	0.00573437	0.00612063	0.00581	0.00564707	0.0068108	0.00487003	0.00489201	0.00693094	0.00596272
LPC O-18:0	9.83	1.87	1.85	3.22	6.54	4.662	5.16	8.82	2.21	5.77	8.41	6.074		0.0032008	0.0027077	0.0024553	0.00273957	0.00281299	0.00290812	0.00304481	0.00332253	0.00287774	0.00229861	0.00449762	0.00319774
LPC O-18:1	30.24	6.01	6.36	7.38	17.59	13.516	17.1	29.12	7.15	16.03	19.13	17.706		0.00984662	0.0087023	0.00844092	0.00627888	0.00756584	0.00843117	0.0100904	0.0109696	0.00931035	0.0063859	0.0102306	0.00932155
LPC O-20:0	2.21	0.48	0.49	0.8	1.28	1.052	1.18	2.06	0.64	1.59	1.19	1.332		0.000719611	0.000695025	0.000650323	0.000680637	0.000550555	0.000656229	0.000696295	0.00077601	0.000833374	0.000633411	0.000636406	0.000701248
LPC O-22:0	2.07	0.43	0.49	0.73	1.28	1	1.03	1.83	0.49	1.46	1.28	1.218		0.000674024	0.000622627	0.000650323	0.000621082	0.000550555	0.000623792	0.000607783	0.000689368	0.000638052	0.000581623	0.000684537	0.000641232
Total lysophosphotidylcholine O	62.45	12.48	13	18.87	40.92	29.544	34.04	59.91	14.23	37.13	42.97	37.656		0.0203347	0.0180707	0.0172535	0.0160545	0.0176006	0.0184293	0.0200863	0.0225683	0.0185296	0.0147915	0.0229801	0.0198245
LPC P-16:0	5.48	1.29	1.59	2.41	4.96	3.146	3.37	7.8	1.77	5.63	5	4.714		0.00178437	0.00186788	0.00211023	0.00205042	0.0021334	0.00196245	0.00198857	0.00293829	0.0023048	0.00224283	0.00267397	0.00248175
LPC P-18:0	3.53	0.83	1.24	1.09	3.04	1.946	2.56	4.68	1.11	3.26	3.11	2.944		0.00114942	0.00120181	0.00164571	0.000927368	0.00130757	0.0012139	0.00151061	0.00176297	0.00144538	0.00129869	0.00166321	0.00154991
LPC P-18:1	0.67	0.21	0.32	0.31	0.61	0.424	0.55	1.45	0.32	0.7	0.67	0.738		0.000218162	0.000304074	0.000424701	0.000263747	0.000262374	0.000264488	0.000324544	0.00054622	0.000416687	0.00027886	0.000358313	0.00038853
Total lysophosphotidylcholine P	9.68	2.33	3.15	3.81	8.61	5.516	6.48	13.93	3.2	9.59	8.78	8.396		0.00315196	0.00337377	0.00418065	0.00324154	0.00370335	0.00344084	0.00382372	0.00524748	0.00416687	0.00382039	0.0046955	0.00442018
LPE 16:0	216.95	29.63	34.82	68.59	136.04	97.206	135.37	131.15	35.4	157.13	103.45	112.5		0.0706423	0.0429033	0.0462127	0.0583562	0.0585137	0.0606363	0.0798792	0.0494047	0.046096	0.0625962	0.0553245	0.0592271
LPE 18:0	1631.3	270.1	310.12	475.21	935.21	724.388	1016.89	1333.78	319.89	1190.36	933.84	958.952		0.531177	0.391096	0.411588	0.404307	0.402254	0.451867	0.600047	0.50244	0.416544	0.474206	0.499413	0.504853
LPE 18:1	188.83	35.42	39.08	42.15	87.37	78.57	121.52	136.51	40.38	108.21	92.45	99.814		0.061486	0.0512871	0.0518666	0.0358611	0.0375797	0.0490113	0.0717066	0.0514238	0.0525807	0.0431078	0.0494418	0.0525484
LPE 18:2	19.48	2.46	3.58	5.85	12.04	8.682	12.02	12.14	4.53	16.67	9.98	11.068		0.00634299	0.003562	0.00475134	0.00497716	0.00517866	0.00541576	0.00709277	0.00457318	0.00589873	0.00664086	0.00533725	0.00582689
LPE 20:1	11.49	1.83	1.76	2.43	4.4	4.382	6.34	9.89	2.58	7	4.47	6.056		0.00374132	0.00264978	0.00233585	0.00206744	0.00189253	0.00273346	0.00374111	0.0037256	0.00335954	0.0027886	0.00239053	0.00318826
LPE 20:4	100.97	18.02	19.08	25.48	51.4	42.99	63.04	72.31	20.79	65.4	43.64	53.036		0.0328774	0.0260924	0.0253228	0.0216783	0.0221082	0.0268168	0.0371987	0.0272394	0.0270716	0.0260535	0.0233384	0.0279215
LPE 22:6	55.86	6.54	8.52	17.28	34.28	24.496	35.09	31.5	9.61	41.65	30.25	29.62		0.0181889	0.00946972	0.0113077	0.0147018	0.0147446	0.0152804	0.0207059	0.0118662	0.0125136	0.0165922	0.0161775	0.0155938
Total lysophosphotidylethanolamine	2224.88	364	416.96	636.99	1260.74	980.714	1390.27	1727.28	433.18	1586.42	1218.08	1271.05		0.724456	0.527061	0.553385	0.541949	0.542271	0.611761	0.820371	0.650673	0.564064	0.631985	0.651423	0.669158
LPE P-16:0	42.78	6.36	5.44	10.54	19.03	16.83	23.42	37.42	6.32	25.27	21	22.686		0.0139298	0.00920908	0.00721991	0.0089674	0.00818521	0.0104984	0.0138197	0.0140963	0.00822957	0.0100669	0.0112307	0.0119433
LPE P-18:0	77.43	8.83	7.44	14.74	31.54	27.996	31.92	84.3	14.13	54.67	41.56	45.316		0.0252124	0.0127856	0.00987429	0.0125407	0.013566	0.0174637	0.0188354	0.0317561	0.0183993	0.021779	0.0222261	0.0238572
LPE P-18:1	18.41	3.24	3.89	4.27	5.87	7.136	11.54	20.28	3.23	8.13	10.35	10.706		0.00599458	0.00469142	0.00516277	0.0036329	0.00252481	0.00445138	0.00680953	0.00763955	0.00420593	0.00323876	0.00553513	0.00563631
LPE P-20:0	3.27	0.7	0.77	1.08	1.79	1.522	2.08	3.02	0.87	2.88	2.15	2.2		0.00106476	0.00101358	0.00102194	0.000918861	0.000769917	0.000949411	0.00122737	0.00113765	0.00113287	0.00114731	0.00114981	0.00115822
Total lysophosphotidylethanolamine P	141.89	19.13	17.54	30.63	58.23	53.484	68.96	145.02	24.55	90.95	75.06	80.908		0.0462016	0.0276997	0.0232789	0.0260599	0.025046	0.0333629	0.0406919	0.0546296	0.0319677	0.0362319	0.0401417	0.0425951
LPI 20:4	5.64	0.88	1.35	1.45	2.26	2.316	3.38	4.81	1.43	4.37	3.84	3.566		0.00183647	0.00127421	0.00179171	0.00123366	0.000972074	0.0014447	0.00199447	0.00181194	0.00186207	0.00174088	0.00205361	0.00187737
LPS 16:0	3.47	0.59	0.61	0.99	2.22	1.576	2.21	2.23	0.85	2.49	1.84	1.924		0.00112989	0.000854302	0.000809585	0.000842289	0.00095487	0.000983096	0.00130408	0.000840049	0.00110682	0.000991946	0.000984022	0.00101291
LPS 18:0	108.19	29.81	30.21	44.9	100	62.622	100.12	120.71	33.83	116.98	79.89	90.306		0.0352284	0.043164	0.0400944	0.0382008	0.0430121	0.0390631	0.0590789	0.0454719	0.0440516	0.0466015	0.0427248	0.0475428
LPS 18:1	2.39	0.55	0.47	0.62	1.65	1.136	1.87	2.31	0.59	1.78	1.46	1.602		0.000778221	0.000796383	0.000623779	0.000527494	0.0007097	0.000708628	0.00110345	0.000870186	0.000768267	0.000709102	0.0007808	0.000843393
Total lipopolysaccharide	119.69	31.83	32.64	47.96	106.13	67.65	107.58	130.06	36.7	125.62	87.03	97.398		0.0389729	0.0460889	0.0433195	0.0408042	0.0456488	0.0421995	0.0634809	0.0489941	0.0477888	0.0500435	0.0465432	0.0512764
PC 28:0	127.29	9.06	8.52	21.41	42.1	41.676	40.68	47.62	10.15	38.75	31.17	33.674		0.0414476	0.0131186	0.0113077	0.0182156	0.0181081	0.0259972	0.0240045	0.0179386	0.0132168	0.0154369	0.0166696	0.0177281
PC 29:0	65.77	7.06	9.11	12.57	33.7	25.642	21.56	27.54	5.58	26.92	19.39	20.198		0.0214157	0.0102227	0.0120907	0.0106945	0.0144951	0.0159953	0.0127221	0.0103744	0.00726598	0.0107242	0.0103697	0.0106335
PC 30:0	6126.11	944.44	1266.84	1858.36	2920.63	2623.28	2674.03	4913.58	1029.78	3086.09	2117.62	2764.22		1.99476	1.36752	1.68134	1.58109	1.25623	1.63638	1.57789	1.85096	1.34092	1.22941	1.13249	1.45526
PC 31:0	729.43	162.5	178.48	230.83	528.24	365.896	314.45	618.01	157.12	568.4	411.98	413.992		0.237514	0.235295	0.236877	0.196389	0.227207	0.228243	0.185551	0.232807	0.204593	0.226435	0.220325	0.217951
PC 32:0	22879.2	4707.71	4491.08	6330.75	13161.6	10314.1	10349.4	17426.7	4296.96	14263.1	11384.3	11544.1		7.44983	6.81662	5.96051	5.38618	5.66111	6.43384	6.10698	6.56468	5.59527	5.682	6.08828	6.07753
PC 32:1	7529.02	1974.87	1805.08	2501.75	4272.16	3616.58	4175.85	5905.11	1579.39	4533.45	4235.11	4085.78		2.45157	2.85955	2.39568	2.12848	1.83755	2.25599	2.46409	2.22448	2.0566	1.806	2.26491	2.15101
PC 32:2	591.26	47.7	53.12	100.5	226.95	203.906	198.73	204.72	54.19	234.34	165.42	171.48		0.192524	0.0690681	0.0705003	0.0855051	0.0976161	0.127195	0.117267	0.0771188	0.0705633	0.0933544	0.0884658	0.0902778
PC 33:0	458.28	103.44	115.65	152.82	268.29	219.696	212.89	373.14	97.27	304.56	196.56	236.884		0.149223	0.149778	0.153489	0.130019	0.115397	0.137045	0.125622	0.140563	0.12666	0.121328	0.105119	0.124711
PC 33:1	1122.69	210.45	239.53	356.25	746.98	535.18	458.31	770.6	213.44	913.52	606.8	592.534		0.365565	0.304725	0.317902	0.303096	0.321292	0.333841	0.27044	0.290288	0.27793	0.363921	0.324513	0.311947
PC 33:2	150.92	39.48	49.5	81.45	176.44	99.558	75.74	118.74	50.66	191.41	113.41	109.992		0.0491419	0.0571658	0.0656959	0.0692974	0.0758906	0.0621035	0.0446927	0.0447298	0.0659668	0.0762523	0.0606511	0.0579067
PC 34:0	4753.02	589.84	732.01	989.25	2197.34	1852.29	1652.13	2758.36	585.36	1954.86	1644.68	1719.08		1.54766	0.85407	0.971516	0.841651	0.945123	1.15544	0.97489	1.03908	0.762225	0.778761	0.879566	0.905031
PC 34:1	33281.6	7998.01	11266.7	12829.7	22738.2	17622.8	17212.2	24926.4	8824.26	21954.8	20131.9	18609.9		10.837	11.5809	14.9531	10.9155	9.78017	10.993	10.1566	9.38986	11.4905	8.74617	10.7664	9.79742
PC 34:2	24280.8	4885.57	6268.58	10986.7	24418.5	14168	12653.8	16457.9	5942.9	23812.3	16958	15165		7.9062	7.07416	8.31959	9.34747	10.5029	8.8379	7.46677	6.19976	7.73853	9.48616	9.06906	7.98381
PC 34:3	1037.96	152.54	215.56	255.65	565.29	445.4	492.76	675.67	176.98	685.5	624.71	531.124		0.337976	0.220873	0.286089	0.217506	0.243143	0.277837	0.290768	0.254527	0.230454	0.273084	0.334092	0.279617
PC 34:4	445.55	27.7	30.04	65.32	131.96	140.114	133.81	170.53	33.15	168.39	108.99	122.974		0.145078	0.0401087	0.0398688	0.055574	0.0567588	0.087402	0.0789587	0.0642393	0.0431662	0.0670818	0.0582873	0.0647412
PC 35:0	41.51	6.55	7.59	9.21	22.6	17.492	16.1	29.49	7.5	28.95	18.07	20.022		0.0135163	0.0094842	0.0100734	0.00783584	0.00972074	0.0109114	0.00950029	0.011109	0.0097661	0.0115329	0.00966374	0.0105408
PC 35:1	2253.82	527.26	542.53	779.06	1538.17	1128.17	951.88	2127.04	554.66	1799.43	1112.83	1309.17		0.733879	0.763456	0.72004	0.662822	0.6616	0.703742	0.561686	0.801264	0.722249	0.716842	0.595136	0.689228
PC 35:2	514.52	114.24	112.96	215.4	377.85	266.994	199.47	378.35	118.72	461.6	321.43	295.914		0.167536	0.165416	0.149919	0.183262	0.162521	0.166549	0.117703	0.142526	0.154591	0.183888	0.171899	0.155788
PC 35:3	166.92	46.73	44.57	80.31	142.92	96.29	82.22	129.42	48.93	162.42	121.15	108.828		0.0543518	0.0676636	0.0591528	0.0683275	0.061473	0.0600649	0.0485164	0.048753	0.063714	0.0647035	0.0647904	0.0572939
PC 35:4	218.97	45.17	41.26	72.89	118.81	99.42	78.46	172	49.77	153.83	90.9	108.992		0.0713001	0.0654048	0.0547598	0.0620146	0.0511027	0.0620174	0.0462977	0.064793	0.0648079	0.0612815	0.0486128	0.0573802
PC 36:0	488.09	73.03	86.72	124.54	177.68	190.012	194.3	295.74	72.49	342.52	180.51	217.112		0.15893	0.105745	0.115094	0.105958	0.076424	0.118528	0.114653	0.111406	0.0943926	0.13645	0.0965358	0.114301
PC 36:1	20118.5	4196.65	4007.97	5079.02	9875.94	8655.61	8587.51	15590.6	4052.87	13820.2	9124.12	10235.1		6.5509	6.07662	5.31934	4.32121	4.24785	5.3993	5.06732	5.87303	5.27743	5.50558	4.87953	5.38838
PC 36:2	13964.9	3252.34	3795.06	5071.52	11888	7594.37	7182.2	12082.3	3292.87	11821.9	9868.34	8849.53		4.54718	4.70929	5.03676	4.31483	5.1133	4.73731	4.23808	4.55146	4.2878	4.7095	5.27754	4.65895
PC 36:3	10092.6	2031.68	2267.35	2853.64	6365.95	4722.24	4200.83	6945.05	1959.18	6485.95	6176.85	5153.57		3.2863	2.94181	3.0092	2.42787	2.73813	2.94569	2.47883	2.61623	2.55114	2.58382	3.30335	2.71316
PC 36:5	2279.59	374.04	449.32	1027.43	1898.35	1205.75	1033.81	1459.97	343.37	2183.71	2154.68	1435.11		0.74227	0.541598	0.596333	0.874134	0.816521	0.752135	0.610031	0.549976	0.447118	0.869928	1.15231	0.755531
PC 36:6	111.81	11.56	14.93	32.01	76.29	49.32	36.67	49.15	12.06	68.2	59.84	45.184		0.0364071	0.0167385	0.0198149	0.027234	0.032814	0.0307654	0.0216382	0.018515	0.0157039	0.027169	0.0320021	0.0237877
PC 36:7	4.19	0.77	1.22	1.37	2.12	1.934	2.31	3.09	0.82	2.07	2.1	2.078		0.00136433	0.00111494	0.00161917	0.00116559	0.000911857	0.00120641	0.00136309	0.00116401	0.00106776	0.00082463	0.00112307	0.00109399
PC 37:4	954.53	189.52	221.84	301.75	471.4	427.808	346.55	828.28	220.79	750.93	496.82	528.674		0.31081	0.274419	0.294424	0.256728	0.202759	0.266863	0.204492	0.312016	0.287501	0.299149	0.265697	0.278327
PC 37:5	217.73	68.65	74.47	82.64	177.87	124.272	117.91	224.72	69.77	233.97	192.6	167.794		0.0708963	0.0994031	0.0988358	0.0703098	0.0765057	0.0775199	0.0695764	0.0846529	0.0908508	0.093207	0.103001	0.0883373
PC 38:2	1411.36	213.34	226.86	324.97	625.62	560.43	517.64	1002.35	285.42	813.97	644.24	652.724		0.459561	0.30891	0.301086	0.276483	0.269093	0.349592	0.305449	0.377589	0.371659	0.324263	0.344536	0.343635
PC 38:3	2430.45	482.32	669.48	898.64	1922.88	1280.75	1252.92	1947.49	514.36	2146.65	1696.36	1511.56		0.791393	0.698385	0.888527	0.76456	0.827072	0.798924	0.739324	0.733627	0.669772	0.855165	0.907204	0.795778
PC 38:5	10541.2	2490.54	3442.82	3229.1	6463.74	5233.49	6090.82	10026.3	2777.85	7954.38	6252.57	6620.38		3.43239	3.60623	4.56927	2.74731	2.78019	3.26461	3.59407	3.77693	3.61717	3.1688	3.34384	3.48538
PC 38:6	7829.58	1655.21	1932.96	4056.52	7210.43	4536.94	4120.45	6780.81	2360.02	8427.33	6486.59	5635.04		2.54943	2.39669	2.5654	3.45127	3.10136	2.83011	2.4314	2.55436	3.07309	3.35721	3.46899	2.96664
PC 38:7	229.08	28.32	37.72	65.72	158.08	103.784	96.06	112.9	31.18	169.13	126.23	107.1		0.074592	0.0410065	0.0500616	0.0559144	0.0679936	0.0647396	0.0566831	0.0425299	0.0406009	0.0673766	0.0675071	0.0563842
PC 39:5	112.51	28.04	27.85	28.2	70.78	53.476	46.6	110.42	31.15	104.85	71.64	72.932		0.036635	0.0406011	0.0369622	0.0239925	0.030444	0.0333579	0.0274977	0.0415956	0.0405619	0.0417693	0.0383127	0.038396
PC 39:6	56.78	13.84	15.34	30.54	51.11	33.522	20.32	42.03	14.37	76.04	40.26	38.604		0.0184885	0.0200399	0.0203591	0.0259833	0.0219835	0.0209108	0.0119904	0.0158329	0.0187119	0.0302922	0.0215308	0.0203236
PC 39:7	9.12	2.46	2.22	9.26	16.39	7.89	7.17	10.72	2.16	15.87	9.29	9.042		0.00296961	0.003562	0.00294636	0.00787838	0.00704969	0.00492172	0.00423088	0.00403826	0.00281264	0.00632216	0.00496824	0.00476028
PC 40:4	109.55	17.17	16.63	19.29	55.45	43.618	38.13	65.06	20.97	51.32	38.51	42.798		0.0356712	0.0248616	0.0220712	0.0164119	0.0238502	0.0272086	0.0224998	0.0245083	0.027306	0.0204444	0.0205949	0.0225316
PC 40:5	766.46	230.79	259.85	296.95	508.15	412.44	408.85	957.18	216.15	647.4	489.06	543.728		0.249571	0.334177	0.34487	0.252644	0.218566	0.257277	0.241254	0.360573	0.281459	0.257906	0.261547	0.286253
PC 40:6	1082.47	353.1	380.93	586.21	1132.62	707.066	617.46	1193.8	318.92	1267.69	1017.37	883.048		0.352469	0.511278	0.505566	0.498746	0.487164	0.441062	0.364351	0.449709	0.415281	0.505012	0.544084	0.464892
PC 40:7	1054.88	271.44	291.57	411.85	730.9	552.128	535.57	1041.26	303.44	955.14	789.26	724.934		0.343485	0.393037	0.386969	0.350401	0.314376	0.344413	0.316029	0.392247	0.395123	0.380501	0.422092	0.381651
PC 40:8	252.65	40.3	34.62	63.33	137.58	105.696	94.3	141.05	38.54	167.01	132.52	114.684		0.0822668	0.0583532	0.0459473	0.053881	0.0591761	0.0659323	0.0556446	0.0531341	0.0501847	0.0665321	0.070871	0.0603769
Total phosphotidylcholine	180893	38625.4	45736.5	62524.7	124646	90485.1	87542.9	139141	40775.5	133849	106464	101555		58.9015	55.9284	60.701	53.1958	53.613	56.4439	51.6573	52.415	53.0957	53.3216	56.9365	53.4647
PC O-32:0	486.43	63.2	101.02	121.97	231.33	200.79	224.92	321.07	57.86	263.46	258.31	225.124		0.158389	0.0915117	0.134073	0.103772	0.0995	0.125251	0.132721	0.120948	0.0753422	0.104955	0.138143	0.118519
PC O-32:1	125.67	20.47	25.44	24.62	56.07	50.454	56.53	79.88	17.65	47.51	71.58	54.63		0.0409201	0.0296399	0.0337637	0.0209466	0.0241169	0.0314728	0.0333572	0.0300911	0.0229829	0.0189266	0.0382806	0.0287607
PC O-34:1	1658.22	229.1	284.2	305.35	614.26	618.226	848.77	1015.66	216.09	593.13	621.04	658.938		0.539942	0.33173	0.377187	0.259791	0.264206	0.385644	0.500843	0.382603	0.281381	0.236286	0.332129	0.346906
PC O-34:2	80.47	15.78	14.43	18.72	53.12	36.504	37.26	53.36	14.04	47.24	38.84	38.148		0.0262023	0.022849	0.0191513	0.0159269	0.022848	0.0227709	0.0219864	0.0201009	0.0182821	0.0188191	0.0207714	0.0200835
PC O-36:2	37.31	6.06	5.66	9.97	18.76	15.552	14.19	20.84	4.47	25.02	19.05	16.714		0.0121487	0.00877469	0.00751189	0.00848244	0.00806908	0.00970121	0.00837324	0.00785051	0.0058206	0.00996726	0.0101878	0.0087993
PC O-36:4	186.41	44.38	55.03	53.67	126.55	93.208	69.25	154.31	40.85	116.7	144.4	105.102		0.060698	0.0642609	0.0730352	0.0456623	0.0544319	0.0581424	0.0408631	0.0581292	0.0531927	0.04649	0.0772244	0.0553323
PC O-38:5	122.26	29.59	38.81	24.54	81.73	59.386	55.37	114.54	26.72	91.39	101.38	77.88		0.0398098	0.0428454	0.0515082	0.0208786	0.0351538	0.0370445	0.0326728	0.0431476	0.0347934	0.0364072	0.0542175	0.0410009
PC O-40:6	37.61	10.39	10.83	11.38	29.08	19.858	20.83	32.75	11.1	28.08	51.76	28.904		0.0122464	0.0150444	0.0143735	0.00968207	0.0125079	0.0123873	0.0122914	0.012337	0.0144538	0.0111863	0.027681	0.0152169
Total phosphotidylcholine O	2734.38	418.97	535.42	570.22	1210.9	1093.98	1327.12	1792.41	388.78	1212.53	1306.36	1205.44		0.890357	0.606656	0.710604	0.485141	0.520834	0.682415	0.783108	0.675208	0.506249	0.483038	0.698635	0.634619
PC P-30:0	10.34	1.96	1.92	1.67	4.4	4.058	3.68	6.8	1.43	4.72	2.86	3.898		0.00336687	0.00283802	0.0025482	0.00142083	0.00189253	0.00253135	0.0021715	0.00256159	0.00186207	0.00188031	0.00152951	0.00205215
PC P-32:1	8.71	1.85	2.48	3.33	10.08	5.29	6.07	10.11	2.46	8.33	7.77	6.948		0.00283611	0.00267874	0.00329143	0.00283315	0.00433562	0.00329986	0.00358179	0.00380847	0.00320328	0.00331844	0.00415536	0.00365786
PC P-34:1	153.26	18.69	27.54	31.78	76.41	61.536	61.64	105.26	21.49	87.81	96.9	74.62		0.0499039	0.0270625	0.0365508	0.0270383	0.0328656	0.0383857	0.0363726	0.0396518	0.0279831	0.034981	0.0518216	0.0392847
PC P-34:2	17.44	2.96	4.27	5.04	18.63	9.668	13.02	17.87	4.5	14.52	12.42	12.466		0.00567874	0.00428599	0.0056671	0.00428802	0.00801316	0.00603082	0.00768285	0.0067317	0.00585966	0.00578436	0.00664215	0.00656289
PC P-34:3	163.71	92.22	112.55	107.54	150.1	125.224	134.06	275.27	91.5	155.78	171.89	165.7		0.0533065	0.133532	0.149375	0.0914947	0.0645612	0.0781137	0.0791062	0.103695	0.119146	0.0620584	0.0919259	0.0872349
PC P-36:2	19.71	5.79	4.94	4.67	9.04	8.83	6.49	16.24	4.27	8.27	15.98	10.25		0.00641788	0.00838374	0.00655632	0.00397322	0.0038883	0.00550808	0.00382962	0.00611767	0.00556017	0.00329453	0.00854602	0.00539624
PC P-36:4	702.32	131.98	142.97	153.09	392.19	304.51	316.34	523.41	135.79	502.69	408.95	377.436		0.228686	0.191103	0.189748	0.130248	0.168689	0.189951	0.186666	0.197171	0.176819	0.200258	0.218704	0.198706
PC P-38:4	135.53	41.14	51.82	45.06	96.09	73.928	65.72	159.92	36.73	114.62	92.46	93.89		0.0441307	0.0595695	0.068775	0.0383369	0.0413304	0.0461157	0.0387801	0.0602425	0.0478279	0.0456614	0.0494471	0.0494296
PC P-38:5	246.1	78.59	100.75	97.89	220.81	148.828	124.87	303.39	69.89	259.32	191.5	189.794		0.080134	0.113796	0.133714	0.0832845	0.0949751	0.0928377	0.0736833	0.114288	0.091007	0.103306	0.102413	0.0999195
PC P-40:6	14.14	9.42	13.37	14.78	43.22	18.986	12.71	26.83	7.23	32.83	30.13	21.946		0.00460421	0.0136399	0.0177445	0.0125748	0.0185898	0.0118433	0.00749992	0.010107	0.00941452	0.0130785	0.0161134	0.0115538
Total phosphotidylcholine P	1471.26	384.6	462.61	464.85	1020.97	760.858	744.6	1445.1	375.29	1188.89	1030.86	956.948		0.479065	0.556889	0.613971	0.395493	0.439141	0.474617	0.439374	0.544375	0.488683	0.47362	0.551299	0.503798
PE 32:0	21.77	6.12	5.47	7.01	15.64	11.202	9.87	18.49	5.88	21.96	14.06	14.052		0.00708865	0.00886157	0.00725973	0.00596409	0.0067271	0.00698772	0.00582409	0.00696525	0.00765662	0.00874824	0.00751921	0.00739786
PE 32:1	54.56	9.46	9.61	18.7	41.41	26.748	36.07	40.5	11.54	34.59	28.3	30.2		0.0177656	0.0136978	0.0127543	0.0159099	0.0178113	0.0166852	0.0212842	0.0152565	0.0150268	0.0137797	0.0151347	0.0158992
PE 34:0	53.93	16.6	13.49	21.59	38.91	28.904	42.93	69.63	17.22	52.34	46.71	45.766		0.0175605	0.0240363	0.0179038	0.0183687	0.016736	0.0180301	0.0253322	0.0262299	0.022423	0.0208508	0.0249803	0.0240941
PE 34:1	1934.79	546.15	421.86	862.13	1684.56	1089.9	1300.5	1703.76	528.56	1848.16	1371.11	1350.42		0.629998	0.790808	0.559888	0.733497	0.724565	0.67987	0.7674	0.641813	0.688263	0.736255	0.733262	0.710945
PE 34:3	19.35	5.54	4.65	10.84	27.81	13.638	20.87	17.29	5.55	21.18	19.54	16.886		0.00630066	0.00802175	0.00617143	0.00922264	0.0119617	0.00850727	0.012315	0.00651321	0.00722692	0.00843751	0.0104499	0.00888985
PE 35:1	132.88	30.27	26.99	54.03	144.68	77.77	80.85	112.09	38.71	117.83	71.53	84.202		0.0432678	0.04383	0.0358208	0.0459686	0.06223	0.0485123	0.047708	0.0422247	0.0504061	0.0469401	0.0382539	0.0443292
PE 35:2	19.3	7.99	7.07	16.9	37.12	17.676	17.47	24.3	6.84	33.99	19.63	20.446		0.00628438	0.0115693	0.00938323	0.0143785	0.0159661	0.0110261	0.0103087	0.0091539	0.00890668	0.0135407	0.010498	0.0107641
PE 36:1	6055.22	1300.88	1050.75	2427.06	4048.21	2976.42	3674.4	4940.89	1328.52	4090.34	2923.5	3391.53		1.97167	1.88363	1.39454	2.06493	1.74122	1.85667	2.16819	1.86125	1.72993	1.62948	1.56347	1.78551
PE 36:2	4682.92	1396.84	1046.87	2897.84	7188.07	3442.51	3274.38	5763.48	1469.06	6658.69	3513.34	4135.79		1.52483	2.02258	1.38939	2.46547	3.09174	2.14741	1.93215	2.17112	1.91293	2.65263	1.87892	2.17734
PE 36:3	1272.61	329.94	255.56	514.36	1305.07	735.508	1097.05	1266.6	359.49	1102.57	730.44	911.23		0.414382	0.477743	0.339177	0.437616	0.561339	0.458804	0.647348	0.477133	0.468109	0.439233	0.390636	0.479729
PE 36:4	53.61	26.14	13.47	57.11	93.66	48.798	62.27	61.58	23.56	93.52	76.5	63.486		0.0174563	0.0378499	0.0178772	0.048589	0.0402852	0.0304398	0.0367443	0.0231974	0.0306786	0.0372557	0.0409118	0.033423
PE 36:5	208.96	60.85	35.5	112.28	261.85	135.888	140.86	157.99	41.89	190.82	165.06	139.324		0.0680406	0.0881089	0.0471152	0.0955275	0.112627	0.0847658	0.0831187	0.0595154	0.0545469	0.0760173	0.0882732	0.0733489
PE 38:3	1861.21	524.09	561.52	1167.27	2209.16	1264.65	1436.74	2148.12	617.47	2598.25	1498.4	1659.8		0.606039	0.758866	0.745243	0.99311	0.950207	0.788878	0.847792	0.809205	0.804037	1.03507	0.801337	0.873821
PE 38:5	4427.5	1344.7	958.09	1789.61	4716.31	2647.24	3735.12	4535.41	1424.42	3529.07	2743.73	3193.55		1.44166	1.94708	1.27157	1.52259	2.02859	1.65133	2.20402	1.70851	1.8548	1.40588	1.46733	1.68129
PE 38:6	2426.75	897	577.88	1772.85	3182.83	1771.46	1856.26	2278.17	868.66	2963.77	2138.01	2020.97		0.790188	1.29883	0.766956	1.50834	1.369	1.10502	1.09534	0.858195	1.13112	1.18068	1.1434	1.06397
PE 40:4	737.42	300.55	158.32	243.47	453.58	378.668	489.01	780.31	284.91	434.27	340.55	465.81		0.240115	0.435187	0.210121	0.207143	0.195094	0.23621	0.288555	0.293946	0.370995	0.173001	0.182124	0.245232
PE 40:5	358.96	126.85	74.68	159.43	235.47	191.078	286.24	409.62	96.9	268.43	137.55	239.748		0.116883	0.183675	0.0991145	0.135643	0.101281	0.119193	0.168905	0.154305	0.126178	0.106935	0.073561	0.126218
PE 40:6	3749.89	1079.7	976.88	2431.35	4460.02	2539.57	2418.28	2962.35	899.67	4246.85	3526.36	2810.7		1.22102	1.56337	1.2965	2.06858	1.91835	1.58416	1.42698	1.11593	1.1715	1.69183	1.88588	1.47973
PE 40:7	1703.62	447.66	313.57	861.16	1457.94	956.79	1045.43	1344.75	477.44	1450.94	971.24	1057.96		0.554725	0.648198	0.416167	0.732672	0.627091	0.596838	0.616888	0.506572	0.621697	0.578014	0.519414	0.556977
Total phosphotidylethanolamine	29775.2	8457.33	6512.23	15425	31602.3	18354.4	21024.6	28635.3	8506.29	29757.6	20335.6	21651.9		9.69529	12.246	8.64296	13.1235	13.5928	11.4493	12.4062	10.787	11.0764	11.8546	10.8754	11.3989
PE O-34:1	245.2	64.88	46.9	61.28	125.01	108.654	138.54	204.92	42.18	180.61	103.45	133.94		0.079841	0.0939442	0.0622452	0.0521368	0.0537695	0.0677775	0.0817497	0.0771941	0.0549246	0.0719499	0.0553245	0.0705144
PE O-36:2	64.21	15.06	12.88	23.29	48.39	32.766	40.2	54.1	13.06	45.22	42.66	39.048		0.0209078	0.0218064	0.0170942	0.0198151	0.0208136	0.0204392	0.0237212	0.0203797	0.017006	0.0180144	0.0228143	0.0205573
PE O-36:3	32.16	7.9	6.55	12.51	29.38	17.7	22.46	32.42	9.83	26.54	25.39	23.328		0.0104718	0.011439	0.00869309	0.0106435	0.012637	0.0110411	0.0132532	0.0122127	0.0128001	0.0105728	0.0135784	0.0122813
PE O-36:4	97.26	54.68	29.51	60.18	142.96	76.918	90.8	126.56	40.01	113.76	89.01	92.028		0.0316694	0.079175	0.0391654	0.051201	0.0614902	0.0479808	0.0535793	0.0476756	0.0520989	0.0453188	0.0476021	0.0484493
PE O-38:4	750.88	225.77	122.39	301.98	682.29	416.662	425.36	677.95	174	601.29	445.65	464.85		0.244498	0.326908	0.162435	0.256924	0.293468	0.25991	0.250997	0.255386	0.226574	0.239537	0.238331	0.244726
PE O-40:5	506.76	131.3	101.77	217.68	362.35	263.972	295.92	507.33	95.31	456.95	310.11	333.124		0.165009	0.190118	0.135068	0.185201	0.155854	0.164664	0.174617	0.191113	0.124108	0.182036	0.165845	0.175377
PE O-40:6	148.62	46.98	37.84	60.62	94.76	77.764	100.78	129.87	34.74	97.93	61.29	84.922		0.048393	0.0680256	0.0502208	0.0515753	0.0407583	0.0485086	0.0594683	0.0489225	0.0452366	0.0390125	0.0327776	0.0447083
PE O-40:7	195.19	70.85	50.71	105.99	200.64	124.676	106.13	143.82	36.76	151.91	143.31	116.386		0.0635569	0.102589	0.0673018	0.090176	0.0862996	0.0777719	0.0626252	0.0541775	0.0478669	0.0605167	0.0766414	0.0612729
Total phosphotidylethanolamine O	2040.28	617.42	408.55	843.53	1685.78	1119.11	1220.19	1876.97	445.89	1674.21	1220.87	1287.63		0.664347	0.894005	0.542223	0.717673	0.72509	0.698093	0.72001	0.707062	0.580614	0.666958	0.652915	0.677887
PE P-16:0/18:1 [FA]	515.56	145.38	132.15	224.57	531.56	309.844	355.47	471.48	123.79	331.96	298.51	316.242		0.167874	0.210506	0.175388	0.191063	0.228635	0.193278	0.209756	0.177608	0.161193	0.132243	0.159642	0.16649
PE P-16:0/18:2 [FA]	20.21	8.06	4.87	18.3	35.06	17.3	20.64	20.54	6.47	29.43	22.89	19.994		0.00658069	0.0116706	0.00646341	0.0155696	0.0150801	0.0107916	0.0121793	0.00773749	0.00842489	0.0117241	0.0122415	0.0105261
PE P-16:0/20:4 [FA]	1285.74	385.4	353.86	778.21	1465.59	853.76	979.33	1035.84	445.75	1080.48	680.33	844.346		0.418657	0.558047	0.469639	0.662099	0.630382	0.532569	0.577883	0.390205	0.580432	0.430433	0.363837	0.444517
PE P-16:0/22:5 [FA]	31.95	18.65	17.11	11.44	28.58	21.546	32.06	57.04	14.02	19.97	24.16	29.45		0.0104034	0.0270046	0.0227082	0.00973312	0.0122929	0.0134402	0.018918	0.0214872	0.0182561	0.00795548	0.0129206	0.0155043
PE P-16:0/22:6 [FA]	1767.88	650.66	532.85	1194.66	2507.57	1330.72	1604.19	1791.43	573.43	2102.37	1571.52	1528.59		0.575649	0.942136	0.707193	1.01641	1.07856	0.830095	0.946601	0.674838	0.74669	0.837525	0.840441	0.804745
PE P-18:0/18:1 [FA]	312.73	89.78	57.1	145.16	261.65	173.284	263.05	259	76.25	285.21	160.9	208.882		0.10183	0.129999	0.0757825	0.123502	0.112541	0.108093	0.155221	0.0975663	0.0992887	0.11362	0.0860485	0.109969
PE P-18:0/18:2 [FA]	73	19.41	13.79	57.4	106.17	53.954	48.13	55.18	15.83	88.55	43.38	50.214		0.0237699	0.0281051	0.0183019	0.0488357	0.045666	0.0336561	0.0284006	0.0207865	0.020613	0.0352758	0.0231994	0.0264358
PE P-18:0/20:4 [FA]	2733.73	1200.15	811.29	1869.06	3751.55	2073.16	2333.85	3411.41	1122.61	3108.32	1879.43	2371.12		0.890145	1.73778	1.07674	1.59019	1.61362	1.29322	1.37716	1.28509	1.4618	1.23827	1.00511	1.24831
PE P-18:0/22:5 [FA]	59.21	30.61	12.31	19.09	35.7	31.384	46.19	48.97	15.88	29.65	24.84	33.106		0.0192797	0.0443223	0.0163377	0.0162417	0.0153553	0.0195771	0.0272558	0.0184472	0.0206781	0.0118117	0.0132843	0.0174291
PE P-18:0/22:6 [FA]	1644.39	595.5	294.69	1034.71	2532.68	1220.39	1535.41	1154.58	467.61	2061.35	1200	1283.79		0.535439	0.862266	0.391109	0.880328	1.08936	0.761272	0.906015	0.434935	0.608897	0.821184	0.641754	0.675868
PE P-20:0/20:4 [FA]	75.94	22.63	16.12	24.5	60.29	39.896	44.34	70.26	22.57	66.68	31.19	47.008		0.0247273	0.0327675	0.0213943	0.0208445	0.025932	0.0248868	0.0261642	0.0264672	0.0293895	0.0265634	0.0166802	0.024748
PE P-34:1	101.27	36.14	22.92	38.58	100.6	59.902	76.65	100.94	20.82	70.67	54.46	64.708		0.0329751	0.0523296	0.0304192	0.0328237	0.0432702	0.0373664	0.0452297	0.0380245	0.0271107	0.0281529	0.0291249	0.0340664
PE P-36:1	69.56	16.07	17.29	32.7	58.89	38.902	42.7	65.39	16.5	52.8	33.06	42.09		0.0226498	0.0232689	0.0229471	0.0278211	0.0253299	0.0242668	0.0251964	0.0246327	0.0214854	0.021034	0.0176803	0.0221588
PE P-36:2	50.76	18.31	14.12	23.29	51.94	31.684	44.38	64	13.15	44.37	34.15	40.01		0.0165283	0.0265123	0.0187399	0.0198151	0.0223405	0.0197642	0.0261878	0.024109	0.0171232	0.0176758	0.0182632	0.0210638
PE P-36:5	8.1	4.54	3.28	15	44.37	15.058	10.81	9.66	3.38	26.43	21.77	14.41		0.00263749	0.00657378	0.00435318	0.012762	0.0190845	0.00939306	0.00637877	0.00363896	0.00440126	0.010529	0.0116425	0.00758633
PE P-38:4	611.09	298.25	159.31	350.27	725.38	428.86	506.69	750.86	200.4	605	457.06	504.002		0.19898	0.431857	0.211435	0.298009	0.312001	0.267519	0.298988	0.282852	0.26095	0.241015	0.244433	0.265338
PE P-40:4	111.41	40.05	29.71	19.07	29.32	45.912	56.73	129.57	11.98	28.99	25.95	50.644		0.0362768	0.0579912	0.0394308	0.0162247	0.0126112	0.0286395	0.0334753	0.0488095	0.0155997	0.0115488	0.0138779	0.0266622
PE P-40:6	475.56	139.85	112.55	395	883	401.192	408.02	306.34	125.85	607.85	397.2	369.052		0.15485	0.202498	0.149375	0.336065	0.379797	0.25026	0.240765	0.115399	0.163875	0.24215	0.21242	0.194292
Total phosphotidylethanolamine P	9948.09	3719.44	2605.32	6251.01	13209.9	7146.75	8408.64	9802.49	3276.29	10640.1	6960.8	7817.66		3.23925	5.38563	3.45775	5.31834	5.68186	4.45809	4.96177	3.69263	4.26621	4.23871	3.7226	4.11571
PG 34:1	529.87	112.18	141.5	169.87	448.27	280.338	262.12	460.22	137.73	385.81	388.97	326.97		0.172534	0.162433	0.187797	0.144525	0.192811	0.174873	0.154672	0.173367	0.179345	0.153696	0.208019	0.172138
PG 36:1	24.4	3.06	4.82	6.69	18.36	11.466	10.11	19.55	6.18	14.01	14.21	12.812		0.00794502	0.00443079	0.00639705	0.00569183	0.00789703	0.0071524	0.00596571	0.00736456	0.00804727	0.00558119	0.00759943	0.00674504
Total phosphotidylglycerol	554.27	115.24	146.32	176.56	466.63	291.804	272.23	479.77	143.91	399.82	403.18	339.782		0.180479	0.166864	0.194194	0.150217	0.200708	0.182025	0.160638	0.180731	0.187392	0.159277	0.215619	0.178883
PI 32:0	12.74	1.88	1.65	4.66	5.5	5.286	10.3	14.19	2.43	11.23	4.56	8.542		0.00414834	0.00272218	0.00218986	0.00396471	0.00236567	0.00329736	0.00607783	0.00534543	0.00316422	0.00447372	0.00243866	0.00449705
PI 32:1	22.07	2.14	2.31	5	8.83	8.07	10.25	14.49	2.52	12.61	9.56	9.886		0.00718634	0.00309865	0.00306581	0.00425398	0.00379797	0.005034	0.00604832	0.00545844	0.00328141	0.00502347	0.00511264	0.00520461
PI 34:1	108.3	22	23.35	33.87	50.15	47.534	86.55	157.33	27.02	91.43	83.73	89.212		0.0352642	0.0318553	0.0309899	0.0288165	0.0215706	0.0296513	0.0510715	0.0592668	0.035184	0.0364231	0.0447784	0.0469668
PI 34:2	185.22	20.89	24.98	58.96	118.7	81.75	82.4	120.44	32.47	161.63	95.91	98.57		0.0603105	0.0302481	0.0331532	0.050163	0.0510554	0.050995	0.0486226	0.0453702	0.0422807	0.0643888	0.0512922	0.0518934
PI 35:2	6.8	0.95	1.13	1.97	4.06	2.982	3.73	1.54	1.46	7.72	4.15	3.72		0.00221419	0.00137557	0.00149972	0.00167607	0.00174629	0.00186015	0.002201	0.000580124	0.00190113	0.00307543	0.0022194	0.00195844
PI 36:1	64.21	13.81	12.03	17.11	31.28	27.688	47.72	63.54	19.9	59.16	32.67	44.598		0.0209078	0.0199965	0.0159661	0.0145571	0.0134542	0.0172716	0.0281586	0.0239358	0.0259127	0.0235677	0.0174717	0.0234792
PI 36:2	236.89	74.85	56.54	126.4	257.9	150.516	172.13	308.2	91.32	309.71	258.87	228.046		0.0771351	0.10838	0.0750393	0.107541	0.110928	0.0938907	0.101571	0.1161	0.118912	0.12338	0.138442	0.120058
PI 36:3	34.52	7.59	9.09	15.96	39.15	21.262	23.23	42.19	10.4	52.88	32.55	32.25		0.0112403	0.0109901	0.0120642	0.0135787	0.0168393	0.0132631	0.0137076	0.0158931	0.0135423	0.0210659	0.0174076	0.0169784
PI 36:4	1664.8	369.6	470.31	723.13	1439.65	933.498	872.29	1825.98	452.72	2835.27	1426.58	1482.57		0.542085	0.535169	0.62419	0.615237	0.619224	0.582309	0.514721	0.687853	0.589508	1.12949	0.762928	0.780517
PI 36:5	32.43	8.75	9.61	30.25	57.75	27.758	15.05	34.54	10.21	96.91	70.03	45.348		0.0105597	0.0126697	0.0127543	0.0257366	0.0248395	0.0173152	0.00888071	0.0130113	0.0132949	0.0386062	0.0374517	0.023874
PI 37:4	105.44	32.83	30.23	67.83	91.7	65.606	68.97	142.46	38.28	196.16	104.8	110.134		0.0343329	0.0475368	0.0401209	0.0577095	0.0394421	0.0409245	0.0406978	0.0536652	0.0498462	0.0781446	0.0560465	0.0579815
PI 37:5	11.29	2.24	2.48	5.93	12.03	6.794	5.39	12.08	2.83	21.09	11.35	10.548		0.0036762	0.00324345	0.00329143	0.00504522	0.00517436	0.00423804	0.00318053	0.00455058	0.00368508	0.00840166	0.00606992	0.00555313
PI 38:2	14.09	3.63	1.78	6.69	18.97	9.032	8.33	15.9	4.97	23.03	11.04	12.654		0.00458792	0.00525613	0.0023624	0.00569183	0.0081594	0.00563409	0.00491537	0.00598959	0.00647167	0.0091745	0.00590413	0.00666186
PI 38:4	12428.4	4301.36	5256.87	7020.07	10953	7991.95	8774.11	18766.1	5282.02	17291.7	10927.1	12208.2		4.04688	6.22824	6.97686	5.97265	4.71114	4.98531	5.17743	7.06926	6.87797	6.88853	5.84376	6.42717
PI 38:5	3292.21	679.67	742.61	1079.06	2319.74	1622.66	1791.88	3702.53	866.54	3846.86	2525.29	2546.62		1.072	0.984141	0.985584	0.918061	0.99777	1.0122	1.05735	1.39476	1.12836	1.53248	1.35051	1.3407
PI 38:6	265.19	49.88	50.42	136.13	253.59	151.042	133.79	270.41	55.07	341.54	206.46	201.454		0.08635	0.0722247	0.0669169	0.115819	0.109074	0.0942188	0.0789469	0.101864	0.0717092	0.13606	0.110414	0.106058
PI 39:6	6.67	1.21	1.29	3.83	9.21	4.442	3.97	6.3	2.02	8.92	3.54	4.95		0.00217186	0.00175204	0.00171207	0.00325855	0.00396142	0.00277088	0.00234262	0.00237323	0.00263034	0.00355348	0.00189317	0.00260599
PI 40:4	53.56	20.38	17.32	13.42	45.29	29.994	30.94	92.57	26.86	47.81	35.09	46.654		0.01744	0.0295096	0.0229869	0.0114177	0.0194802	0.01871	0.0182571	0.0348715	0.0349757	0.0190462	0.0187659	0.0245616
PI 40:6	111.57	32.98	42.02	56.34	117.39	72.06	71.59	160.94	37.32	179.49	148.21	119.51		0.0363289	0.047754	0.0557685	0.0479339	0.050492	0.0449504	0.0422439	0.0606267	0.0485961	0.0715038	0.0792619	0.0629176
PI 40:7	81.84	13.4	11.27	32.13	53.48	38.424	53.32	82.86	24.22	85.51	65.24	62.23		0.0266484	0.0194028	0.0149574	0.0273361	0.0230029	0.0239686	0.0314631	0.0312137	0.031538	0.0340648	0.03489	0.0327618
Total phosphotidylinositol	18738.2	5660.04	6767.29	9438.74	15887.4	11298.3	12265.9	25834.6	6990.58	25680.7	16056.7	17365.7		6.10146	8.19556	8.98148	8.03045	6.83352	7.04781	7.23789	9.73199	9.10276	10.2305	8.58706	9.1424
PS 34:1	176.67	57.19	47.35	76.34	120.97	95.704	192.51	162.95	66.36	157.03	147.85	145.34		0.0575265	0.0828094	0.0628424	0.0649498	0.0520318	0.0596994	0.113596	0.0613839	0.0864105	0.0625563	0.0790694	0.0765161
PS 34:2	123.04	22.41	16.1	47.51	103.2	62.452	103.1	79.66	32.58	113.93	79.84	81.822		0.0400638	0.032449	0.0213677	0.0404214	0.0443885	0.0389571	0.0608373	0.0300082	0.0424239	0.0453865	0.042698	0.0430762
PS 36:1	655.7	180.63	116.38	202.04	427.42	316.434	607.81	636.99	288.45	612.46	392.84	507.71		0.213506	0.261547	0.154458	0.171895	0.183842	0.197389	0.358657	0.239957	0.375604	0.243987	0.210089	0.26729
PS 37:4	43.99	15.09	10.91	19.46	30.75	24.04	36.57	51.21	16.06	39.98	27.83	34.33		0.0143238	0.0218499	0.0144796	0.0165565	0.0132262	0.014996	0.0215792	0.019291	0.0209125	0.0159269	0.0148833	0.0180735
PS 38:3	763.27	281.61	210.84	489.56	787.7	506.596	708.93	1057.34	320.49	1112.44	965.76	832.992		0.248533	0.407763	0.279825	0.416516	0.338807	0.31601	0.418326	0.398304	0.417325	0.443165	0.516483	0.438539
PS 38:5	286.66	68.53	78.65	151.9	301.08	177.364	256.96	294.52	97.77	435.55	302.28	277.416		0.093341	0.0992293	0.104383	0.129236	0.129501	0.110638	0.151627	0.110947	0.127311	0.173511	0.161658	0.146049
PS 38:6	109.3	16.68	17.02	34.97	77.89	51.172	83.34	70.37	26.02	88.12	53.52	64.274		0.0355898	0.0241521	0.0225888	0.0297524	0.0335022	0.0319207	0.0491773	0.0265086	0.0338819	0.0351045	0.0286222	0.0338379
PS 39:6	12.51	2.86	2.33	5.85	12.79	7.268	7.26	11.64	3.48	21.21	9.14	10.546		0.00407345	0.00414119	0.00309235	0.00497716	0.00550125	0.00453372	0.00428398	0.00438483	0.00453147	0.00844947	0.00488802	0.00555208
PS 40:6	788.37	353.83	320	660.09	1481.32	720.722	734.44	1243.3	457.56	1443.76	1322.99	1040.41		0.256706	0.512335	0.424701	0.561602	0.637147	0.449581	0.433379	0.468356	0.59581	0.575153	0.707528	0.547737
Total phosphotidylserine	2959.51	998.83	819.58	1687.72	3343.12	1961.75	2730.92	3607.98	1308.77	4024.48	3302.05	2994.84		0.963663	1.44628	1.08774	1.43591	1.43795	1.22373	1.61146	1.35914	1.70421	1.60324	1.76592	1.57667
SM 31:1	1.83	0.25	0.31	0.48	0.78	0.73	0.79	1.49	0.32	1.17	0.63	0.88		0.000595877	0.000361992	0.000411429	0.000408382	0.000335495	0.000455368	0.000466164	0.000561289	0.000416687	0.000466095	0.000336921	0.000463287
SM 32:0	6	0.43	0.55	0.93	1.76	1.934	1.85	3.14	0.51	2.38	1.01	1.778		0.00195369	0.000622627	0.000729954	0.000791241	0.000757014	0.00120641	0.00109165	0.00118285	0.000664095	0.000948125	0.000540143	0.000936051
SM 32:1	110.42	10.11	12.45	22.78	44.21	39.994	45.89	62.13	16.56	54.82	38.18	43.516		0.0359545	0.014639	0.0165235	0.0193812	0.0190157	0.0249479	0.0270788	0.0234046	0.0215636	0.0218387	0.0204185	0.0229096
SM 32:2	2.18	0.34	0.42	0.54	1.25	0.946	1.41	1.87	0.52	1.37	1.16	1.266		0.000709842	0.00049231	0.00055742	0.00045943	0.000537652	0.000590107	0.000832013	0.000704436	0.000677116	0.000545769	0.000620362	0.000666502
SM 33:1	293.27	23	29.41	66.14	116.12	105.588	120.96	172.21	32.03	170.93	75.74	114.374		0.0954933	0.0333033	0.0390326	0.0562717	0.0499457	0.0658649	0.0713761	0.0648722	0.0417078	0.0680937	0.0405054	0.0602137
SM 34:0	354.19	37.88	48.15	129.54	167.84	147.52	196.83	264.92	60.43	279.56	115.09	183.366		0.11533	0.0548491	0.0639042	0.110212	0.0721916	0.0920218	0.116146	0.0997964	0.0786887	0.111369	0.0615495	0.0965354
SM 34:1	10915.8	1883.53	2398.62	4250.79	7261.72	5342.1	6510.13	9886.74	2691.46	9294.54	5255.61	6727.7		3.55437	2.72729	3.18342	3.61656	3.12342	3.33236	3.8415	3.72437	3.50468	3.70268	2.81067	3.54188
SM 34:2	204.77	14.95	17.87	38.34	86.03	72.392	80.19	118.48	20.74	104.37	60.51	76.858		0.0666763	0.0216471	0.0237169	0.0326195	0.0370033	0.0451575	0.0473185	0.0446319	0.0270065	0.0415781	0.0323604	0.0404629
SM 35:1	77.77	11.3	13.99	33.34	55.48	38.376	40.81	61.7	15.33	70.66	30.75	43.85		0.0253231	0.0163621	0.0185674	0.0283656	0.0238631	0.0239386	0.0240812	0.0232426	0.0199619	0.028149	0.0164449	0.0230854
SM 35:2	3.28	0.41	0.45	0.95	1.87	1.392	1.54	2.22	0.62	2.71	1.72	1.762		0.00106802	0.000593667	0.000597235	0.000808257	0.000804327	0.000868318	0.000908724	0.000836282	0.000807331	0.00107959	0.000919847	0.000927627
SM 36:1	735.31	80	101.81	170.42	371.91	291.89	365.03	454.13	164.56	459.44	322.37	353.106		0.239428	0.115838	0.135121	0.144993	0.159966	0.182079	0.215397	0.171072	0.214281	0.183028	0.172402	0.185897
SM 36:2	59.35	8.89	8.94	15.94	28.54	24.332	35.62	48.77	13.38	31.34	24.98	30.818		0.0193253	0.0128724	0.0118651	0.0135617	0.0122757	0.0151781	0.0210187	0.0183718	0.0174227	0.012485	0.0133592	0.0162245
SM 36:3	1.55	0.18	0.18	0.28	0.49	0.536	0.61	0.85	0.2	0.64	0.53	0.566		0.000504704	0.000260634	0.000238894	0.000238223	0.000210759	0.000334352	0.000359949	0.000320198	0.000260429	0.000254958	0.000283441	0.000297978
SM 38:1	610.07	46.63	72.46	148.11	202.1	215.874	272.73	314.44	64.12	395.55	155.79	240.526		0.198648	0.0675188	0.0961681	0.126012	0.0869275	0.13466	0.160933	0.118451	0.0834937	0.157576	0.0833157	0.126628
SM 38:2	5.02	1.64	1.81	2.33	2.83	2.726	4.28	5.61	1.77	3.97	3.22	3.77		0.00163459	0.00237467	0.00240221	0.00198236	0.00121724	0.00170046	0.00252554	0.00211331	0.0023048	0.00158154	0.00172204	0.00198476
SM 38:3	100.68	31.96	35.5	61.5	87.99	63.526	90.09	174.38	37.38	118.16	74.25	98.852		0.032783	0.0462771	0.0471152	0.052324	0.0378464	0.039627	0.0531603	0.0656896	0.0486743	0.0470716	0.0397085	0.0520419
SM 39:1	35.92	3.51	4.11	9.73	20.99	14.852	15.69	26.17	4.25	28.35	12.58	17.408		0.0116961	0.00508237	0.00545475	0.00827825	0.00902825	0.00926456	0.00925836	0.00985834	0.00553412	0.0112938	0.00672772	0.00916466
SM 40:1	1896.08	138.12	166	440.7	840.17	696.214	693.47	901.49	253	1218.61	499.73	713.26		0.617393	0.199994	0.220313	0.374946	0.361375	0.434293	0.409203	0.339595	0.329443	0.48546	0.267253	0.375505
SM 40:2	95.64	10.66	15.01	25.67	44.95	38.386	51.58	74.25	14.16	58.9	39.41	47.66		0.0311419	0.0154354	0.0199211	0.02184	0.019334	0.0239449	0.0304363	0.0279703	0.0184384	0.0234641	0.0210763	0.0250912
SM 41:1	187	21.27	30.85	69.81	116.05	84.996	111.3	150.8	37.21	171.84	84.45	111.12		0.0608901	0.0307983	0.0409438	0.0593941	0.0499156	0.0530198	0.0656759	0.0568069	0.0484529	0.0684562	0.0451634	0.0585005
SM 42:1	1007.65	107.85	123.14	341.7	569.7	430.008	487.86	578.71	142.76	878.68	380.03	493.608		0.328107	0.156163	0.16343	0.290717	0.24504	0.268236	0.287877	0.218002	0.185894	0.350041	0.203238	0.259866
SM 42:2	2907.08	334.62	538.78	953.5	1715.63	1289.92	1739.54	2772.9	490.26	2202.2	1025.26	1646.03		0.946591	0.484519	0.715063	0.811235	0.737929	0.804643	1.02647	1.04456	0.638391	0.877294	0.548304	0.866575
SM 42:3	451.04	50.44	57.3	144.29	338.95	208.404	209.14	275.55	68.59	403.38	223.02	235.936		0.146866	0.0730356	0.0760479	0.122761	0.14579	0.130001	0.123409	0.103801	0.0893143	0.160695	0.11927	0.124212
SM 43:1	12.18	1.44	1.65	4.37	8.81	5.69	6.51	6.57	1.8	9.89	5.13	5.98		0.003966	0.00208508	0.00218986	0.00371798	0.00378937	0.00354938	0.00384142	0.00247494	0.00234386	0.0039399	0.0027435	0.00314825
SM 44:1	7.52	0.71	0.68	2.11	4.13	3.03	2.54	3.01	1.16	6.34	3.15	3.24		0.00244863	0.00102806	0.000902489	0.00179518	0.0017764	0.00189009	0.0014988	0.00113388	0.00151049	0.00252568	0.0016846	0.00170574
SM 44:2	22.52	3.07	3.05	6.1	8.83	8.714	11.91	18.74	4.13	15.22	7.77	11.554		0.00733286	0.00444527	0.00404793	0.00518986	0.00379797	0.00543572	0.00702786	0.00705943	0.00537787	0.00606322	0.00415536	0.00608275
SM 44:3	5.61	0.46	0.56	2.03	4.03	2.538	3.32	3.79	0.81	4.96	2.96	3.168		0.0018267	0.000666066	0.000743226	0.00172712	0.00173339	0.00158318	0.00195907	0.00142771	0.00105474	0.00197592	0.00158299	0.00166783
Total sphingomyelin	20109.8	2823.65	3684.05	6942.42	12103.2	9132.61	11101.6	16385.1	4138.06	15990	8445.03	11211.9		6.54805	4.08856	4.88943	5.90659	5.20583	5.69685	6.55085	6.17231	5.38836	6.36996	4.51636	5.90267
TG 48:3	18.72	9.94	9.24	11.87	17.12	13.378	24.43	28.82	7.22	22	21.02	20.698		0.00609553	0.0143928	0.0122632	0.010099	0.00736368	0.00834509	0.0144157	0.0108566	0.0094015	0.00876418	0.0112414	0.0108967
TG 50:2	97.61	46.82	47.8	56.74	85.36	66.866	126.49	124.29	31.63	138.9	127.36	109.734		0.0317833	0.0677939	0.0634397	0.0482742	0.0367152	0.0417105	0.0746393	0.0468205	0.0411869	0.0553338	0.0681115	0.0577709
TG 52:1	147.71	48.37	39.59	71.79	92.84	80.06	142.86	175.47	38.83	182.05	108.26	129.494		0.0480967	0.0700383	0.0525434	0.0610787	0.0399325	0.0499408	0.0842989	0.0661002	0.0505624	0.0725236	0.0578969	0.0681738
TG 52:3	78.83	24.01	27.3	53.08	66.44	49.932	90.58	116.93	18.27	113.27	78.66	83.542		0.0256683	0.0347657	0.0362323	0.0451603	0.0285773	0.0311472	0.0534495	0.044048	0.0237902	0.0451236	0.042067	0.0439818
TG 52:4	62.55	12.45	23.32	29.74	49.81	35.574	48.74	86.94	16.44	66.13	57.84	55.218		0.0203673	0.0180272	0.0309501	0.0253027	0.0214243	0.0221908	0.0287605	0.0327506	0.0214073	0.0263443	0.0309325	0.0290702
TG 54:1	65.58	44.69	18.54	41.39	55.93	45.226	78.93	104.53	22.49	90.88	95.68	78.502		0.0213539	0.0647097	0.0246061	0.0352145	0.0240567	0.0282116	0.046575	0.0393768	0.0292853	0.036204	0.0511692	0.0413284
TG 54:2	172.73	32.81	40	62.08	81.14	77.752	157.83	147.49	39.6	146.26	112.5	120.736		0.0562436	0.0475079	0.0530876	0.0528175	0.0349001	0.0485011	0.0931324	0.05556	0.051565	0.0582659	0.0601644	0.063563
TG 54:3	116.38	35.19	41.63	48.15	64	61.07	112.68	187.58	35.24	105.47	117.31	111.656		0.0378952	0.050954	0.0552509	0.0409659	0.0275278	0.038095	0.0664903	0.0706621	0.0458877	0.0420163	0.0627368	0.0587827
TG 54:4	222.35	90.62	88.18	125.65	174.76	140.312	252.09	350.21	74.19	254.73	250.76	236.396		0.0724006	0.131215	0.117032	0.106903	0.075168	0.0875255	0.148753	0.131925	0.0966063	0.101477	0.134105	0.124454
TG 54:5	61.45	19.47	22.94	29.85	52.43	37.228	73.06	109.39	20.36	92.36	67.18	72.47		0.0200091	0.028192	0.0304457	0.0253963	0.0225513	0.0232225	0.0431113	0.0412076	0.0265117	0.0367936	0.0359275	0.0381528
TG 54:6	27.61	8.18	6.9	15.74	24.11	16.508	20.18	45.08	8.56	50.25	44.87	33.788		0.00899025	0.0118444	0.00915761	0.0133915	0.0103702	0.0102976	0.0119078	0.0169818	0.0111464	0.0200182	0.0239962	0.0177881
TG 56:6	56.23	20.15	19.19	34.3	58.11	37.596	70.09	109.52	20.89	110.08	86.39	79.394		0.0183094	0.0291766	0.0254688	0.0291823	0.0249944	0.0234521	0.0413587	0.0412566	0.0272018	0.0438528	0.0462009	0.041798
Total triglyceride	1127.75	392.7	384.63	580.38	822.05	661.502	1197.96	1586.25	333.72	1372.38	1167.83	1131.63		0.367213	0.568618	0.510477	0.493785	0.353581	0.41264	0.706893	0.597546	0.434552	0.546717	0.624549	0.59576
Total	307111	69062.2	75347.2	117537	232492	160310	169468	265461	76796.2	251022	186988	189947		100	100	100	100	100	100	100	100	100	100	100	100
Total	307111	69062.2	75347.2	117537	232492	160310	169468	265461	76796.2	251022	186988	189947		100	100	100	100	100	100	100	100	100	100	100	100
